# Supplementary material for: Construction of a high-density genetic map by specific locus amplified fragment sequencing (SLAF-seq) and its application to Quantitative Trait Loci (QTL) analysis for boll weight in upland cotton (Gossypium hirsutum.)
Source: BMC Plant Biol. 2016 Apr 11;16:79. doi: 10.1186/s12870-016-0741-4 (PMC4827241; doi:10.1186/s12870-016-0741-4)
Supplement: Additional file 1: Table S1. — Distribution of the SNP markers’ type on the genetic map. (XLSX 9 kb) [file 12870_2016_741_MOESM1_ESM.xlsx]

## Sheet: Sheet1
Type	Number	Percentage
G/C	246	0.0445571
A/C	446	0.0807825
G/T	461	0.0834994
A/T	601	0.108857
G/A	1863	0.337439
T/C	1904	0.344865
Total	5521	1
