# Supplementary material for: Construction of a high-density genetic map by specific locus amplified fragment sequencing (SLAF-seq) and its application to Quantitative Trait Loci (QTL) analysis for boll weight in upland cotton (Gossypium hirsutum.)
Source: BMC Plant Biol. 2016 Apr 11;16:79. doi: 10.1186/s12870-016-0741-4 (PMC4827241; doi:10.1186/s12870-016-0741-4)
Supplement: Additional file 2: Table S2. — The markers and their genetic distance in the genetic map. (XLSX 149 kb) [file 12870_2016_741_MOESM2_ESM.xlsx]

## Sheet: Additional file2
Marker Name	No.Chromosome	Genetic Position
CRI-SNP6	Chr1	0
CRI-SNP5	Chr1	0.777
CRI-SNP4	Chr1	1.819
CRI-SNP3	Chr1	2.861
CRI-SNP8	Chr1	4.44
CRI-SNP9	Chr1	6.293
CRI-SNP10	Chr1	8.984
CRI-SNP15	Chr1	10.293
CRI-SNP20	Chr1	13.851
CRI-SNP50	Chr1	15.98
CRI-SNP53	Chr1	18.109
CRI-SNP54	Chr1	20.517
CRI-SNP55	Chr1	22.37
CRI-SNP57	Chr1	23.412
CRI-SNP58	Chr1	23.668
CRI-SNP59	Chr1	24.71
CRI-SNP60	Chr1	25.752
CRI-SNP61	Chr1	26.793
CRI-SNP62	Chr1	27.309
CRI-SNP63	Chr1	28.086
CRI-SNP72	Chr1	28.343
CRI-SNP73	Chr1	28.343
CRI-SNP74	Chr1	28.343
CRI-SNP75	Chr1	28.343
CRI-SNP76	Chr1	28.343
CRI-SNP77	Chr1	28.858
CRI-SNP79	Chr1	29.115
CRI-SNP81	Chr1	29.115
CRI-SNP85	Chr1	29.63
CRI-SNP86	Chr1	30.146
CRI-SNP88	Chr1	30.402
CRI-SNP89	Chr1	30.658
CRI-SNP90	Chr1	30.915
CRI-SNP91	Chr1	30.915
CRI-SNP92	Chr1	30.915
CRI-SNP94	Chr1	31.43
CRI-SNP95	Chr1	31.43
CRI-SNP96	Chr1	31.43
CRI-SNP97	Chr1	31.43
CRI-SNP98	Chr1	31.43
CRI-SNP99	Chr1	31.43
CRI-SNP100	Chr1	31.43
CRI-SNP102	Chr1	31.43
CRI-SNP103	Chr1	31.687
CRI-SNP106	Chr1	32.464
CRI-SNP104	Chr1	32.72
CRI-SNP107	Chr1	33.498
CRI-SNP108	Chr1	34.275
CRI-SNP110	Chr1	34.79
CRI-SNP113	Chr1	35.306
CRI-SNP114	Chr1	35.306
CRI-SNP117	Chr1	35.562
CRI-SNP116	Chr1	36.078
CRI-SNP112	Chr1	36.593
CRI-SNP115	Chr1	36.85
CRI-SNP118	Chr1	37.365
CRI-SNP119	Chr1	37.881
CRI-SNP120	Chr1	38.396
CRI-SNP121	Chr1	39.173
CRI-SNP123	Chr1	39.173
CRI-SNP124	Chr1	39.691
CRI-SNP122	Chr1	39.949
CRI-SNP125	Chr1	39.949
CRI-SNP126	Chr1	39.949
CRI-SNP127	Chr1	39.949
CRI-SNP128	Chr1	39.949
CRI-SNP129	Chr1	39.949
CRI-SNP131	Chr1	40.206
CRI-SNP133	Chr1	40.206
CRI-SNP134	Chr1	40.206
CRI-SNP135	Chr1	40.206
CRI-SNP137	Chr1	40.721
CRI-SNP138	Chr1	40.721
CRI-SNP140	Chr1	40.721
CRI-SNP141	Chr1	40.978
CRI-SNP144	Chr1	40.978
CRI-SNP146	Chr1	41.493
CRI-SNP147	Chr1	42.535
CRI-SNP148	Chr1	43.053
CRI-SNP149	Chr1	43.571
CRI-SNP150	Chr1	43.571
CRI-SNP152	Chr1	43.571
CRI-SNP157	Chr1	43.571
CRI-SNP153	Chr1	43.828
CRI-SNP154	Chr1	43.828
CRI-SNP158	Chr1	44.343
CRI-SNP159	Chr1	44.858
CRI-SNP161	Chr1	45.115
CRI-SNP160	Chr1	45.371
CRI-SNP162	Chr1	45.887
CRI-SNP163	Chr1	45.887
CRI-SNP165	Chr1	46.405
CRI-SNP166	Chr1	47.721
CRI-SNP168	Chr1	48.237
CRI-SNP171	Chr1	50.927
CRI-SNP174	Chr1	51.969
CRI-SNP176	Chr1	53.278
CRI-SNP177	Chr1	54.588
CRI-SNP180	Chr1	54.844
CRI-SNP181	Chr1	54.844
CRI-SNP182	Chr1	54.844
CRI-SNP188	Chr1	55.102
CRI-SNP183	Chr1	55.359
CRI-SNP185	Chr1	55.359
CRI-SNP187	Chr1	55.875
CRI-SNP192	Chr1	56.131
CRI-SNP189	Chr1	56.647
CRI-SNP193	Chr1	57.162
CRI-SNP194	Chr1	57.162
CRI-SNP195	Chr1	57.162
CRI-SNP196	Chr1	57.94
CRI-SNP197	Chr1	58.455
CRI-SNP198	Chr1	58.711
CRI-SNP199	Chr1	58.711
CRI-SNP200	Chr1	58.969
CRI-SNP202	Chr1	59.227
CRI-SNP205	Chr1	59.742
CRI-SNP207	Chr1	59.742
CRI-SNP208	Chr1	59.742
CRI-SNP201	Chr1	59.999
CRI-SNP203	Chr1	60.255
CRI-SNP204	Chr1	60.512
CRI-SNP209	Chr1	60.768
CRI-SNP211	Chr1	60.768
CRI-SNP210	Chr1	61.024
CRI-SNP215	Chr1	61.024
CRI-SNP212	Chr1	61.282
CRI-SNP213	Chr1	61.282
CRI-SNP214	Chr1	61.282
CRI-SNP216	Chr1	61.282
CRI-SNP220	Chr1	61.282
CRI-SNP221	Chr1	61.282
CRI-SNP222	Chr1	61.282
CRI-SNP223	Chr1	61.54
CRI-SNP224	Chr1	61.796
CRI-SNP225	Chr1	61.796
CRI-SNP226	Chr1	61.796
CRI-SNP229	Chr1	62.053
CRI-SNP230	Chr1	62.053
CRI-SNP347	Chr1	63.1
CRI-SNP342	Chr1	63.358
CRI-SNP343	Chr1	63.358
CRI-SNP346	Chr1	63.358
CRI-SNP349	Chr1	63.873
CRI-SNP350	Chr1	63.873
CRI-SNP345	Chr1	64.389
CRI-SNP344	Chr1	64.645
CRI-SNP341	Chr1	64.902
CRI-SNP339	Chr1	65.158
CRI-SNP337	Chr1	65.673
CRI-SNP338	Chr1	65.673
CRI-SNP336	Chr1	65.93
CRI-SNP333	Chr1	66.186
CRI-SNP334	Chr1	66.186
CRI-SNP326	Chr1	66.702
CRI-SNP327	Chr1	67.217
CRI-SNP328	Chr1	67.217
CRI-SNP314	Chr1	67.733
CRI-SNP313	Chr1	67.733
CRI-SNP315	Chr1	67.733
CRI-SNP316	Chr1	67.733
CRI-SNP318	Chr1	67.989
CRI-SNP319	Chr1	67.989
CRI-SNP320	Chr1	67.989
CRI-SNP321	Chr1	67.989
CRI-SNP322	Chr1	67.989
CRI-SNP323	Chr1	67.989
CRI-SNP312	Chr1	68.246
CRI-SNP311	Chr1	68.502
CRI-SNP310	Chr1	68.758
CRI-SNP307	Chr1	69.274
CRI-SNP298	Chr1	70.051
CRI-SNP305	Chr1	70.051
CRI-SNP304	Chr1	70.307
CRI-SNP299	Chr1	70.307
CRI-SNP293	Chr1	70.564
CRI-SNP294	Chr1	70.564
CRI-SNP306	Chr1	70.82
CRI-SNP290	Chr1	71.077
CRI-SNP291	Chr1	71.077
CRI-SNP292	Chr1	71.077
CRI-SNP289	Chr1	71.333
CRI-SNP281	Chr1	71.59
CRI-SNP282	Chr1	71.59
CRI-SNP283	Chr1	71.59
CRI-SNP286	Chr1	71.59
CRI-SNP288	Chr1	71.59
CRI-SNP280	Chr1	71.59
CRI-SNP287	Chr1	71.59
CRI-SNP277	Chr1	71.846
CRI-SNP276	Chr1	72.102
CRI-SNP275	Chr1	72.618
CRI-SNP274	Chr1	72.874
CRI-SNP269	Chr1	73.131
CRI-SNP270	Chr1	73.131
CRI-SNP271	Chr1	73.131
CRI-SNP273	Chr1	73.131
CRI-SNP268	Chr1	73.387
CRI-SNP264	Chr1	73.903
CRI-SNP265	Chr1	73.903
CRI-SNP266	Chr1	73.903
CRI-SNP262	Chr1	74.159
CRI-SNP263	Chr1	74.159
CRI-SNP259	Chr1	74.415
CRI-SNP261	Chr1	74.931
CRI-SNP260	Chr1	75.187
CRI-SNP254	Chr1	75.703
CRI-SNP253	Chr1	75.959
CRI-SNP255	Chr1	75.959
CRI-SNP250	Chr1	76.475
CRI-SNP243	Chr1	76.731
CRI-SNP238	Chr1	77.247
CRI-SNP241	Chr1	77.247
CRI-SNP232	Chr1	77.762
CRI-SNP231	Chr1	78.018
CRI-SNP359	Chr1	78.796
CRI-SNP361	Chr1	79.052
CRI-SNP356	Chr1	79.568
CRI-SNP355	Chr1	80.083
CRI-SNP351	Chr1	80.599
CRI-SNP353	Chr1	80.855
CRI-SNP354	Chr1	81.37
CRI-SNP358	Chr1	81.886
CRI-SNP365	Chr1	82.663
CRI-SNP366	Chr1	82.92
CRI-SNP369	Chr1	83.435
CRI-SNP372	Chr1	83.435
CRI-SNP368	Chr1	83.692
CRI-SNP370	Chr1	83.692
CRI-SNP371	Chr1	84.207
CRI-SNP374	Chr1	84.984
CRI-SNP375	Chr1	85.5
CRI-SNP377	Chr1	85.756
CRI-SNP380	Chr1	86.272
CRI-SNP384	Chr1	86.528
CRI-SNP385	Chr1	86.528
CRI-SNP386	Chr1	86.784
CRI-SNP387	Chr1	87.826
CRI-SNP390	Chr1	89.679
CRI-SNP391	Chr1	94.16
CRI-SNP395	Chr1	98.36
CRI-SNP396	Chr1	100.223
CRI-SNP398	Chr1	100.738
CRI-SNP400	Chr1	100.738
CRI-SNP401	Chr1	100.738
CRI-SNP402	Chr1	100.738
CRI-SNP397	Chr1	100.994
CRI-SNP418	Chr1	101.51
CRI-SNP413	Chr1	102.025
CRI-SNP414	Chr1	102.025
CRI-SNP417	Chr1	102.025
CRI-SNP405	Chr1	102.541
CRI-SNP406	Chr1	102.541
CRI-SNP403	Chr1	102.797
CRI-SNP404	Chr1	102.797
CRI-SNP407	Chr1	102.797
CRI-SNP408	Chr1	102.797
CRI-SNP409	Chr1	102.797
CRI-SNP412	Chr1	102.797
CRI-SNP410	Chr1	103.313
CRI-SNP421	Chr1	103.828
CRI-SNP419	Chr1	104.344
CRI-SNP422	Chr1	104.6
CRI-SNP423	Chr1	105.116
CRI-SNP424	Chr1	105.372
CRI-SNP425	Chr1	105.629
CRI-SNP426	Chr1	105.629
CRI-SNP427	Chr1	106.67
CRI-SNP429	Chr1	107.186
CRI-SNP430	Chr1	111.04
CRI-SNP431	Chr1	111.821
CRI-SNP433	Chr1	115.122
CRI-SNP434	Chr1	116.71
CRI-SNP435	Chr1	117.226
CRI-SNP436	Chr1	118.268
CRI-SNP437	Chr1	119.045
CRI-SNP441	Chr1	119.56
CRI-SNP442	Chr1	120.338
CRI-SNP444	Chr1	122.19
CRI-SNP447	Chr1	123.232
CRI-SNP448	Chr1	123.488
CRI-SNP449	Chr1	124.004
CRI-SNP450	Chr1	124.781
CRI-SNP451	Chr1	126.09
CRI-SNP454	Chr1	127.4
CRI-SNP455	Chr1	127.915
CRI-SNP456	Chr1	128.692
CRI-SNP457	Chr1	129.734
CRI-SNP459	Chr1	130.25
CRI-SNP460	Chr1	130.506
CRI-SNP461	Chr1	130.762
CRI-SNP463	Chr1	131.54
CRI-SNP467	Chr1	133.392
CRI-SNP468	Chr1	134.17
CRI-SNP469	Chr1	135.749
CRI-SNP471	Chr1	136.265
CRI-SNP472	Chr1	140.418
CRI-SNP483	Chr2	0
CRI-SNP480	Chr2	0.777
CRI-SNP478	Chr2	1.034
CRI-SNP473	Chr2	1.549
CRI-SNP474	Chr2	1.549
CRI-SNP475	Chr2	2.065
CRI-SNP477	Chr2	2.583
CRI-SNP479	Chr2	3.101
CRI-SNP481	Chr2	4.143
CRI-SNP482	Chr2	4.92
CRI-SNP484	Chr2	5.436
CRI-SNP485	Chr2	6.213
CRI-SNP488	Chr2	6.99
CRI-SNP489	Chr2	6.99
CRI-SNP490	Chr2	6.99
CRI-SNP486	Chr2	7.767
CRI-SNP491	Chr2	8.024
CRI-SNP492	Chr2	8.024
CRI-SNP493	Chr2	8.801
CRI-SNP494	Chr2	9.578
CRI-SNP495	Chr2	9.835
CRI-SNP496	Chr2	10.091
CRI-SNP498	Chr2	10.347
CRI-SNP497	Chr2	10.863
CRI-SNP499	Chr2	11.378
CRI-SNP501	Chr2	12.156
CRI-SNP500	Chr2	12.156
CRI-SNP502	Chr2	12.933
CRI-SNP503	Chr2	14.512
CRI-SNP504	Chr2	15.822
CRI-SNP505	Chr2	17.401
CRI-SNP506	Chr2	18.71
CRI-SNP511	Chr2	21.132
CRI-SNP512	Chr2	23.553
CRI-SNP513	Chr2	24.068
CRI-SNP514	Chr2	24.325
CRI-SNP517	Chr2	25.102
CRI-SNP516	Chr2	25.358
CRI-SNP518	Chr2	26.136
CRI-SNP519	Chr2	27.177
CRI-SNP520	Chr2	27.434
CRI-SNP521	Chr2	28.211
CRI-SNP524	Chr2	28.988
CRI-SNP525	Chr2	29.766
CRI-SNP526	Chr2	30.281
CRI-SNP528	Chr2	30.797
CRI-SNP529	Chr2	31.838
CRI-SNP530	Chr2	32.354
CRI-SNP531	Chr2	32.61
CRI-SNP532	Chr2	33.126
CRI-SNP534	Chr2	33.126
CRI-SNP535	Chr2	33.641
CRI-SNP537	Chr2	33.898
CRI-SNP538	Chr2	35.207
CRI-SNP539	Chr2	35.988
CRI-SNP540	Chr2	37.047
CRI-SNP541	Chr2	38.099
CRI-SNP543	Chr2	38.877
CRI-SNP545	Chr2	41.853
CRI-SNP546	Chr2	47.272
CRI-SNP564	Chr2	50.265
CRI-SNP569	Chr2	53.823
CRI-SNP577	Chr2	55.402
CRI-SNP581	Chr2	56.449
CRI-SNP582	Chr2	57.765
CRI-SNP585	Chr2	58.543
CRI-SNP602	Chr2	59.852
CRI-SNP611	Chr2	61.161
CRI-SNP607	Chr2	61.418
CRI-SNP612	Chr2	62.459
CRI-SNP613	Chr2	63.501
CRI-SNP616	Chr2	64.278
CRI-SNP614	Chr2	64.794
CRI-SNP618	Chr2	65.05
CRI-SNP617	Chr2	65.566
CRI-SNP619	Chr2	66.081
CRI-SNP621	Chr2	66.863
CRI-SNP622	Chr2	67.383
CRI-SNP624	Chr2	68.971
CRI-SNP634	Chr2	70.013
CRI-SNP637	Chr2	71.322
CRI-SNP629	Chr2	72.364
CRI-SNP633	Chr2	73.141
CRI-SNP630	Chr2	73.399
CRI-SNP638	Chr2	74.18
CRI-SNP639	Chr2	76.033
CRI-SNP640	Chr2	76.81
CRI-SNP641	Chr2	77.326
CRI-SNP642	Chr2	77.841
CRI-SNP643	Chr2	78.098
CRI-SNP646	Chr2	78.875
CRI-SNP645	Chr2	79.652
CRI-SNP647	Chr2	81.24
CRI-SNP648	Chr2	83.113
CRI-SNP649	Chr2	84.429
CRI-SNP650	Chr2	85.738
CRI-SNP651	Chr2	85.994
CRI-SNP653	Chr2	87.036
CRI-SNP652	Chr2	87.813
CRI-SNP654	Chr2	88.855
CRI-SNP655	Chr2	89.371
CRI-SNP656	Chr2	90.148
CRI-SNP657	Chr2	90.925
CRI-SNP660	Chr2	91.703
CRI-SNP661	Chr2	91.959
CRI-SNP658	Chr2	92.474
CRI-SNP659	Chr2	92.474
CRI-SNP662	Chr2	92.731
CRI-SNP672	Chr2	93.508
CRI-SNP664	Chr2	94.024
CRI-SNP666	Chr2	94.024
CRI-SNP665	Chr2	94.28
CRI-SNP670	Chr2	94.536
CRI-SNP671	Chr2	95.052
CRI-SNP673	Chr2	95.829
CRI-SNP674	Chr2	96.345
CRI-SNP675	Chr2	96.86
CRI-SNP680	Chr2	97.117
CRI-SNP681	Chr2	97.373
CRI-SNP682	Chr2	97.629
CRI-SNP687	Chr2	98.145
CRI-SNP683	Chr2	98.401
CRI-SNP684	Chr2	98.401
CRI-SNP688	Chr2	98.658
CRI-SNP685	Chr2	98.914
CRI-SNP689	Chr2	98.914
CRI-SNP697	Chr2	99.43
CRI-SNP695	Chr2	99.945
CRI-SNP692	Chr2	100.461
CRI-SNP696	Chr2	100.976
CRI-SNP702	Chr2	101.491
CRI-SNP704	Chr2	102.533
CRI-SNP705	Chr2	103.049
CRI-SNP706	Chr2	103.564
CRI-SNP708	Chr2	104.08
CRI-SNP709	Chr2	104.857
CRI-SNP712	Chr2	105.634
CRI-SNP715	Chr2	106.15
CRI-SNP716	Chr2	106.927
CRI-SNP718	Chr2	108.506
CRI-SNP719	Chr2	110.359
CRI-SNP720	Chr2	111.136
CRI-SNP722	Chr2	112.178
CRI-SNP723	Chr2	112.178
CRI-SNP724	Chr2	112.435
CRI-SNP726	Chr2	113.477
CRI-SNP735	Chr2	116.167
CRI-SNP736	Chr2	120.93
CRI-SNP745	Chr2	122.518
CRI-SNP746	Chr2	123.834
CRI-SNP747	Chr2	124.876
CRI-SNP748	Chr2	124.876
CRI-SNP749	Chr2	124.876
CRI-SNP750	Chr2	125.132
CRI-SNP751	Chr2	125.132
CRI-SNP752	Chr2	125.132
CRI-SNP753	Chr2	125.132
CRI-SNP754	Chr2	125.132
CRI-SNP757	Chr2	125.91
CRI-SNP758	Chr2	125.91
CRI-SNP759	Chr2	125.91
CRI-SNP761	Chr2	126.166
CRI-SNP760	Chr2	126.682
CRI-SNP762	Chr2	126.938
CRI-SNP763	Chr2	126.938
CRI-SNP764	Chr2	127.194
CRI-SNP765	Chr2	127.71
CRI-SNP766	Chr2	127.968
CRI-SNP767	Chr2	128.225
CRI-SNP768	Chr2	129.267
CRI-SNP773	Chr2	129.267
CRI-SNP769	Chr2	129.524
CRI-SNP774	Chr2	129.78
CRI-SNP775	Chr2	130.295
CRI-SNP776	Chr2	130.552
CRI-SNP846	Chr2	130.552
CRI-SNP848	Chr2	132.14
CRI-SNP859	Chr2	136.621
CRI-SNP856	Chr2	136.621
CRI-SNP855	Chr2	136.877
CRI-SNP1300	Chr3	0
CRI-SNP1297	Chr3	0.515
CRI-SNP1299	Chr3	0.515
CRI-SNP1296	Chr3	1.293
CRI-SNP1295	Chr3	2.07
CRI-SNP1294	Chr3	2.588
CRI-SNP1293	Chr3	3.904
CRI-SNP1289	Chr3	8.057
CRI-SNP1286	Chr3	11.615
CRI-SNP1283	Chr3	13.744
CRI-SNP1281	Chr3	16.153
CRI-SNP1282	Chr3	16.668
CRI-SNP1280	Chr3	18.521
CRI-SNP1276	Chr3	18.777
CRI-SNP1273	Chr3	19.819
CRI-SNP1270	Chr3	21.407
CRI-SNP1268	Chr3	23.828
CRI-SNP1267	Chr3	25.957
CRI-SNP1265	Chr3	26.999
CRI-SNP1264	Chr3	27.514
CRI-SNP1263	Chr3	28.03
CRI-SNP1262	Chr3	29.072
CRI-SNP1261	Chr3	29.328
CRI-SNP1258	Chr3	29.584
CRI-SNP1260	Chr3	29.584
CRI-SNP1256	Chr3	30.1
CRI-SNP1254	Chr3	30.356
CRI-SNP1255	Chr3	30.356
CRI-SNP1248	Chr3	30.614
CRI-SNP1249	Chr3	30.614
CRI-SNP1250	Chr3	30.614
CRI-SNP1242	Chr3	30.872
CRI-SNP1243	Chr3	31.387
CRI-SNP1241	Chr3	31.903
CRI-SNP1240	Chr3	32.418
CRI-SNP1239	Chr3	33.195
CRI-SNP1238	Chr3	33.973
CRI-SNP1236	Chr3	34.75
CRI-SNP1235	Chr3	36.059
CRI-SNP1234	Chr3	38.468
CRI-SNP1231	Chr3	42.621
CRI-SNP1229	Chr3	45.597
CRI-SNP1227	Chr3	49.75
CRI-SNP1226	Chr3	52.159
CRI-SNP1222	Chr3	53.2
CRI-SNP1219	Chr3	53.716
CRI-SNP1204	Chr3	53.972
CRI-SNP1213	Chr3	54.75
CRI-SNP1190	Chr3	55.006
CRI-SNP1181	Chr3	55.521
CRI-SNP1182	Chr3	55.778
CRI-SNP1179	Chr3	56.293
CRI-SNP1178	Chr3	56.55
CRI-SNP1166	Chr3	57.327
CRI-SNP1171	Chr3	57.327
CRI-SNP1170	Chr3	57.583
CRI-SNP1162	Chr3	58.361
CRI-SNP1155	Chr3	58.876
CRI-SNP1154	Chr3	60.456
CRI-SNP1153	Chr3	62.596
CRI-SNP1142	Chr3	64.459
CRI-SNP1140	Chr3	66.311
CRI-SNP1141	Chr3	66.311
CRI-SNP1138	Chr3	66.568
CRI-SNP1137	Chr3	67.345
CRI-SNP1134	Chr3	67.601
CRI-SNP1133	Chr3	68.379
CRI-SNP1130	Chr3	69.688
CRI-SNP1128	Chr3	70.465
CRI-SNP1126	Chr3	71.242
CRI-SNP1123	Chr3	71.499
CRI-SNP1122	Chr3	71.755
CRI-SNP1121	Chr3	72.271
CRI-SNP1119	Chr3	72.786
CRI-SNP1115	Chr3	73.563
CRI-SNP1120	Chr3	74.341
CRI-SNP1118	Chr3	74.856
CRI-SNP1116	Chr3	75.113
CRI-SNP1113	Chr3	75.89
CRI-SNP1112	Chr3	76.667
CRI-SNP1110	Chr3	77.444
CRI-SNP1105	Chr3	77.96
CRI-SNP1109	Chr3	77.96
CRI-SNP1111	Chr3	77.96
CRI-SNP1103	Chr3	78.216
CRI-SNP1102	Chr3	78.473
CRI-SNP1104	Chr3	78.473
CRI-SNP1097	Chr3	78.988
CRI-SNP1096	Chr3	79.245
CRI-SNP1098	Chr3	79.245
CRI-SNP1083	Chr3	80.022
CRI-SNP1084	Chr3	80.022
CRI-SNP1085	Chr3	80.022
CRI-SNP1086	Chr3	80.022
CRI-SNP1088	Chr3	80.022
CRI-SNP1092	Chr3	80.022
CRI-SNP1093	Chr3	80.022
CRI-SNP1095	Chr3	80.022
CRI-SNP1081	Chr3	80.799
CRI-SNP1082	Chr3	80.799
CRI-SNP1079	Chr3	81.057
CRI-SNP1080	Chr3	81.057
CRI-SNP1078	Chr3	81.315
CRI-SNP1069	Chr3	81.571
CRI-SNP1072	Chr3	81.571
CRI-SNP1074	Chr3	81.571
CRI-SNP1075	Chr3	81.571
CRI-SNP1067	Chr3	82.086
CRI-SNP1068	Chr3	82.086
CRI-SNP1065	Chr3	82.605
CRI-SNP1066	Chr3	82.605
CRI-SNP1064	Chr3	83.123
CRI-SNP1062	Chr3	83.9
CRI-SNP1061	Chr3	84.416
CRI-SNP1059	Chr3	85.995
CRI-SNP1057	Chr3	86.776
CRI-SNP1048	Chr3	87.558
CRI-SNP1047	Chr3	89.137
CRI-SNP1046	Chr3	90.179
CRI-SNP1045	Chr3	90.435
CRI-SNP1043	Chr3	90.951
CRI-SNP1042	Chr3	91.207
CRI-SNP1041	Chr3	91.464
CRI-SNP1040	Chr3	91.72
CRI-SNP1039	Chr3	92.497
CRI-SNP1037	Chr3	94.919
CRI-SNP1038	Chr3	96.781
CRI-SNP1035	Chr3	97.558
CRI-SNP1034	Chr3	99.98
CRI-SNP1022	Chr3	101.296
CRI-SNP1024	Chr3	101.296
CRI-SNP1025	Chr3	101.296
CRI-SNP1021	Chr3	101.552
CRI-SNP1020	Chr3	101.809
CRI-SNP1018	Chr3	102.324
CRI-SNP1017	Chr3	102.84
CRI-SNP1016	Chr3	104.419
CRI-SNP1015	Chr3	104.934
CRI-SNP1013	Chr3	106.514
CRI-SNP1009	Chr3	107.291
CRI-SNP1010	Chr3	107.548
CRI-SNP1012	Chr3	107.804
CRI-SNP1011	Chr3	108.06
CRI-SNP1008	Chr3	108.576
CRI-SNP1007	Chr3	109.353
CRI-SNP1006	Chr3	109.61
CRI-SNP1004	Chr3	110.128
CRI-SNP1002	Chr3	110.646
CRI-SNP1000	Chr3	111.161
CRI-SNP1001	Chr3	111.677
CRI-SNP999	Chr3	112.454
CRI-SNP993	Chr3	113.231
CRI-SNP995	Chr3	113.231
CRI-SNP996	Chr3	113.488
CRI-SNP987	Chr3	114.006
CRI-SNP990	Chr3	114.006
CRI-SNP991	Chr3	114.006
CRI-SNP992	Chr3	114.006
CRI-SNP984	Chr3	114.264
CRI-SNP982	Chr3	115.041
CRI-SNP983	Chr3	115.041
CRI-SNP981	Chr3	115.556
CRI-SNP979	Chr3	115.813
CRI-SNP980	Chr3	115.813
CRI-SNP978	Chr3	116.328
CRI-SNP976	Chr3	116.585
CRI-SNP977	Chr3	116.585
CRI-SNP975	Chr3	117.362
CRI-SNP974	Chr3	118.95
CRI-SNP972	Chr3	119.471
CRI-SNP970	Chr3	120.252
CRI-SNP969	Chr3	121.299
CRI-SNP968	Chr3	122.615
CRI-SNP967	Chr3	123.131
CRI-SNP962	Chr3	123.387
CRI-SNP963	Chr3	123.387
CRI-SNP964	Chr3	123.387
CRI-SNP965	Chr3	123.387
CRI-SNP961	Chr3	123.644
CRI-SNP954	Chr3	123.9
CRI-SNP955	Chr3	123.9
CRI-SNP956	Chr3	123.9
CRI-SNP952	Chr3	124.157
CRI-SNP953	Chr3	124.157
CRI-SNP951	Chr3	125.198
CRI-SNP950	Chr3	126.508
CRI-SNP948	Chr3	127.023
CRI-SNP949	Chr3	127.279
CRI-SNP947	Chr3	129.688
CRI-SNP946	Chr3	130.997
CRI-SNP943	Chr3	131.512
CRI-SNP942	Chr3	132.028
CRI-SNP941	Chr3	132.284
CRI-SNP937	Chr3	132.541
CRI-SNP938	Chr3	132.541
CRI-SNP936	Chr3	133.318
CRI-SNP935	Chr3	133.574
CRI-SNP933	Chr3	134.09
CRI-SNP934	Chr3	134.346
CRI-SNP932	Chr3	134.862
CRI-SNP930	Chr3	135.118
CRI-SNP931	Chr3	135.375
CRI-SNP929	Chr3	136.416
CRI-SNP928	Chr3	137.202
CRI-SNP926	Chr3	138.525
CRI-SNP925	Chr3	140.378
CRI-SNP924	Chr3	142.23
CRI-SNP923	Chr3	144.639
CRI-SNP919	Chr3	146.491
CRI-SNP921	Chr3	147.8
CRI-SNP917	Chr3	150.777
CRI-SNP916	Chr3	151.819
CRI-SNP915	Chr3	152.6
CRI-SNP912	Chr3	153.381
CRI-SNP911	Chr3	154.691
CRI-SNP910	Chr3	157.381
CRI-SNP909	Chr3	158.159
CRI-SNP908	Chr3	159.927
CRI-SNP1323	Chr4	0
CRI-SNP1324	Chr4	0.358
CRI-SNP1325	Chr4	0.874
CRI-SNP1326	Chr4	1.13
CRI-SNP1327	Chr4	1.387
CRI-SNP1328	Chr4	1.902
CRI-SNP1329	Chr4	2.159
CRI-SNP1330	Chr4	2.415
CRI-SNP1331	Chr4	2.931
CRI-SNP1332	Chr4	3.446
CRI-SNP1333	Chr4	3.962
CRI-SNP1334	Chr4	3.962
CRI-SNP1335	Chr4	4.218
CRI-SNP1336	Chr4	4.476
CRI-SNP1337	Chr4	4.735
CRI-SNP1338	Chr4	7.727
CRI-SNP1340	Chr4	8.505
CRI-SNP1341	Chr4	12.114
CRI-SNP1342	Chr4	12.629
CRI-SNP1344	Chr4	13.671
CRI-SNP1348	Chr4	13.671
CRI-SNP1350	Chr4	14.187
CRI-SNP1349	Chr4	14.702
CRI-SNP1351	Chr4	15.479
CRI-SNP1352	Chr4	15.479
CRI-SNP1353	Chr4	15.479
CRI-SNP1354	Chr4	15.736
CRI-SNP1355	Chr4	15.736
CRI-SNP1356	Chr4	16.251
CRI-SNP1357	Chr4	16.508
CRI-SNP1359	Chr4	19.198
CRI-SNP1363	Chr4	20.508
CRI-SNP1364	Chr4	24.066
CRI-SNP1365	Chr4	25.645
CRI-SNP1366	Chr4	25.901
CRI-SNP1367	Chr4	25.901
CRI-SNP1368	Chr4	25.901
CRI-SNP1369	Chr4	26.417
CRI-SNP1370	Chr4	26.417
CRI-SNP1371	Chr4	26.417
CRI-SNP1372	Chr4	26.673
CRI-SNP1373	Chr4	27.189
CRI-SNP1376	Chr4	27.445
CRI-SNP1377	Chr4	28.223
CRI-SNP1378	Chr4	28.738
CRI-SNP1379	Chr4	28.738
CRI-SNP1380	Chr4	28.738
CRI-SNP1381	Chr4	29.515
CRI-SNP1383	Chr4	29.515
CRI-SNP1384	Chr4	30.031
CRI-SNP1385	Chr4	31.34
CRI-SNP1387	Chr4	31.34
CRI-SNP1388	Chr4	32.382
CRI-SNP1389	Chr4	32.897
CRI-SNP1390	Chr4	33.413
CRI-SNP1392	Chr4	33.928
CRI-SNP1393	Chr4	35.508
CRI-SNP1394	Chr4	36.285
CRI-SNP1395	Chr4	36.541
CRI-SNP1396	Chr4	37.057
CRI-SNP1397	Chr4	37.057
CRI-SNP1398	Chr4	37.834
CRI-SNP1399	Chr4	38.611
CRI-SNP1400	Chr4	38.868
CRI-SNP1402	Chr4	39.124
CRI-SNP1403	Chr4	40.166
CRI-SNP1404	Chr4	40.682
CRI-SNP1405	Chr4	41.459
CRI-SNP1406	Chr4	42.236
CRI-SNP1407	Chr4	42.236
CRI-SNP1409	Chr4	42.752
CRI-SNP1410	Chr4	43.008
CRI-SNP1411	Chr4	43.008
CRI-SNP1412	Chr4	43.523
CRI-SNP1415	Chr4	43.523
CRI-SNP1416	Chr4	44.039
CRI-SNP1424	Chr4	44.554
CRI-SNP1425	Chr4	45.07
CRI-SNP1417	Chr4	45.326
CRI-SNP1418	Chr4	45.326
CRI-SNP1419	Chr4	45.326
CRI-SNP1420	Chr4	45.326
CRI-SNP1421	Chr4	45.326
CRI-SNP1426	Chr4	46.104
CRI-SNP1427	Chr4	46.104
CRI-SNP1428	Chr4	46.36
CRI-SNP1429	Chr4	46.616
CRI-SNP1430	Chr4	47.132
CRI-SNP1434	Chr4	47.132
CRI-SNP1435	Chr4	47.647
CRI-SNP1436	Chr4	48.163
CRI-SNP1442	Chr4	48.419
CRI-SNP1443	Chr4	48.676
CRI-SNP1444	Chr4	48.932
CRI-SNP1445	Chr4	49.188
CRI-SNP1446	Chr4	49.188
CRI-SNP1447	Chr4	49.966
CRI-SNP1449	Chr4	50.743
CRI-SNP1450	Chr4	53.448
CRI-SNP1452	Chr4	54.23
CRI-SNP1454	Chr4	55.007
CRI-SNP1455	Chr4	55.522
CRI-SNP1458	Chr4	56.038
CRI-SNP1459	Chr4	56.553
CRI-SNP1460	Chr4	56.553
CRI-SNP1461	Chr4	56.81
CRI-SNP1462	Chr4	57.066
CRI-SNP1465	Chr4	57.843
CRI-SNP1466	Chr4	59.153
CRI-SNP1468	Chr4	59.668
CRI-SNP1469	Chr4	59.925
CRI-SNP1470	Chr4	59.925
CRI-SNP1471	Chr4	59.925
CRI-SNP1472	Chr4	59.925
CRI-SNP1474	Chr4	60.181
CRI-SNP1479	Chr4	60.437
CRI-SNP1483	Chr4	60.437
CRI-SNP1484	Chr4	60.437
CRI-SNP1480	Chr4	60.694
CRI-SNP1481	Chr4	60.694
CRI-SNP1482	Chr4	60.694
CRI-SNP1485	Chr4	60.95
CRI-SNP1486	Chr4	61.207
CRI-SNP1487	Chr4	61.207
CRI-SNP1489	Chr4	61.463
CRI-SNP1490	Chr4	63.316
CRI-SNP1491	Chr4	64.093
CRI-SNP1492	Chr4	64.87
CRI-SNP1493	Chr4	65.127
CRI-SNP1495	Chr4	65.383
CRI-SNP1498	Chr4	65.639
CRI-SNP1499	Chr4	65.639
CRI-SNP1496	Chr4	65.896
CRI-SNP1500	Chr4	66.938
CRI-SNP1501	Chr4	66.938
CRI-SNP1502	Chr4	66.938
CRI-SNP1503	Chr4	67.453
CRI-SNP1506	Chr4	67.453
CRI-SNP1507	Chr4	67.453
CRI-SNP1508	Chr4	68.23
CRI-SNP1511	Chr4	68.487
CRI-SNP1512	Chr4	68.487
CRI-SNP1509	Chr4	68.743
CRI-SNP1510	Chr4	68.743
CRI-SNP1513	Chr4	69.259
CRI-SNP1514	Chr4	69.774
CRI-SNP1515	Chr4	70.552
CRI-SNP1517	Chr4	71.329
CRI-SNP1518	Chr4	73.181
CRI-SNP1519	Chr4	73.697
CRI-SNP1520	Chr4	73.953
CRI-SNP1521	Chr4	74.469
CRI-SNP1522	Chr4	74.469
CRI-SNP1523	Chr4	74.725
CRI-SNP1532	Chr4	75.241
CRI-SNP1524	Chr4	75.497
CRI-SNP1527	Chr4	75.497
CRI-SNP1528	Chr4	75.497
CRI-SNP1536	Chr4	76.274
CRI-SNP1537	Chr4	76.274
CRI-SNP1555	Chr4	76.79
CRI-SNP1538	Chr4	77.046
CRI-SNP1541	Chr4	77.046
CRI-SNP1543	Chr4	77.046
CRI-SNP1549	Chr4	77.046
CRI-SNP1551	Chr4	77.046
CRI-SNP1552	Chr4	77.046
CRI-SNP1554	Chr4	77.046
CRI-SNP1556	Chr4	77.562
CRI-SNP1557	Chr4	78.339
CRI-SNP1558	Chr4	78.339
CRI-SNP1559	Chr4	78.339
CRI-SNP1562	Chr4	78.339
CRI-SNP1560	Chr4	78.595
CRI-SNP1563	Chr4	79.111
CRI-SNP1564	Chr4	79.367
CRI-SNP1566	Chr4	79.367
CRI-SNP1567	Chr4	80.145
CRI-SNP1568	Chr4	80.401
CRI-SNP1569	Chr4	81.178
CRI-SNP1570	Chr4	81.956
CRI-SNP1572	Chr4	82.997
CRI-SNP1573	Chr4	84.577
CRI-SNP1574	Chr4	85.092
CRI-SNP1576	Chr4	85.349
CRI-SNP1575	Chr4	85.607
CRI-SNP1577	Chr4	86.654
CRI-SNP1578	Chr4	87.431
CRI-SNP1580	Chr4	87.431
CRI-SNP1581	Chr4	87.687
CRI-SNP1583	Chr4	87.687
CRI-SNP1584	Chr4	87.687
CRI-SNP1585	Chr4	87.687
CRI-SNP1586	Chr4	87.944
CRI-SNP1587	Chr4	88.459
CRI-SNP1588	Chr4	88.716
CRI-SNP1589	Chr4	89.231
CRI-SNP1590	Chr4	89.231
CRI-SNP1591	Chr4	89.231
CRI-SNP1592	Chr4	89.488
CRI-SNP1593	Chr4	90.003
CRI-SNP1594	Chr4	90.003
CRI-SNP1595	Chr4	90.26
CRI-SNP1596	Chr4	90.775
CRI-SNP1597	Chr4	90.775
CRI-SNP1598	Chr4	90.775
CRI-SNP1601	Chr4	90.775
CRI-SNP1602	Chr4	90.775
CRI-SNP1603	Chr4	91.031
CRI-SNP1604	Chr4	91.031
CRI-SNP1605	Chr4	91.288
CRI-SNP1611	Chr4	91.544
CRI-SNP1612	Chr4	91.801
CRI-SNP1621	Chr4	92.057
CRI-SNP1625	Chr4	92.057
CRI-SNP1614	Chr4	92.314
CRI-SNP1618	Chr4	92.314
CRI-SNP1619	Chr4	92.314
CRI-SNP1620	Chr4	92.314
CRI-SNP1626	Chr4	92.829
CRI-SNP1628	Chr4	92.829
CRI-SNP1630	Chr4	93.344
CRI-SNP1632	Chr4	93.86
CRI-SNP1631	Chr4	94.116
CRI-SNP1633	Chr4	94.632
CRI-SNP1634	Chr4	94.632
CRI-SNP1637	Chr4	94.632
CRI-SNP1638	Chr4	94.632
CRI-SNP1635	Chr4	94.888
CRI-SNP1636	Chr4	94.888
CRI-SNP1639	Chr4	94.888
CRI-SNP1657	Chr4	95.404
CRI-SNP1661	Chr4	95.66
CRI-SNP1658	Chr4	95.917
CRI-SNP1662	Chr4	96.173
CRI-SNP1664	Chr4	96.173
CRI-SNP1663	Chr4	96.429
CRI-SNP1665	Chr4	96.429
CRI-SNP1666	Chr4	96.686
CRI-SNP1668	Chr4	96.686
CRI-SNP1669	Chr4	96.686
CRI-SNP1670	Chr4	96.686
CRI-SNP1671	Chr4	96.942
CRI-SNP1672	Chr4	97.458
CRI-SNP1673	Chr4	97.458
CRI-SNP1674	Chr4	97.714
CRI-SNP1675	Chr4	97.714
CRI-SNP1677	Chr4	97.714
CRI-SNP1678	Chr4	97.714
CRI-SNP1681	Chr4	97.714
CRI-SNP1676	Chr4	97.971
CRI-SNP1679	Chr4	97.971
CRI-SNP1682	Chr4	98.486
CRI-SNP1687	Chr4	98.486
CRI-SNP1689	Chr4	99.001
CRI-SNP1692	Chr4	99.001
CRI-SNP1693	Chr4	99.001
CRI-SNP1695	Chr4	99.001
CRI-SNP1696	Chr4	99.258
CRI-SNP1697	Chr4	99.258
CRI-SNP1698	Chr4	99.514
CRI-SNP1699	Chr4	99.514
CRI-SNP1703	Chr4	99.514
CRI-SNP1705	Chr4	99.771
CRI-SNP1706	Chr4	99.771
CRI-SNP1707	Chr4	99.771
CRI-SNP1708	Chr4	99.771
CRI-SNP1709	Chr4	99.771
CRI-SNP1710	Chr4	99.771
CRI-SNP1711	Chr4	100.027
CRI-SNP1712	Chr4	100.027
CRI-SNP1713	Chr4	100.027
CRI-SNP1714	Chr4	100.804
CRI-SNP1715	Chr4	101.061
CRI-SNP1716	Chr4	101.061
CRI-SNP1717	Chr4	101.061
CRI-SNP1720	Chr4	101.061
CRI-SNP1721	Chr4	101.061
CRI-SNP1722	Chr4	101.317
CRI-SNP1724	Chr4	101.574
CRI-SNP1725	Chr4	101.83
CRI-SNP1729	Chr4	102.346
CRI-SNP1730	Chr4	102.346
CRI-SNP1731	Chr4	102.346
CRI-SNP1733	Chr4	102.861
CRI-SNP1734	Chr4	102.861
CRI-SNP1735	Chr4	102.861
CRI-SNP1737	Chr4	102.861
CRI-SNP1738	Chr4	103.117
CRI-SNP1739	Chr4	103.374
CRI-SNP1740	Chr4	103.374
CRI-SNP1744	Chr4	103.374
CRI-SNP1748	Chr4	103.63
CRI-SNP1749	Chr4	103.63
CRI-SNP1750	Chr4	103.887
CRI-SNP1753	Chr4	104.143
CRI-SNP1754	Chr4	104.399
CRI-SNP1755	Chr4	104.656
CRI-SNP1756	Chr4	104.656
CRI-SNP1757	Chr4	104.656
CRI-SNP1758	Chr4	104.656
CRI-SNP1759	Chr4	104.656
CRI-SNP1762	Chr4	104.912
CRI-SNP1766	Chr4	104.912
CRI-SNP1767	Chr4	104.912
CRI-SNP1768	Chr4	104.912
CRI-SNP1769	Chr4	104.912
CRI-SNP1770	Chr4	105.169
CRI-SNP1771	Chr4	105.425
CRI-SNP1772	Chr4	105.682
CRI-SNP1773	Chr4	106.197
CRI-SNP1774	Chr4	106.197
CRI-SNP1775	Chr4	106.453
CRI-SNP1776	Chr4	106.71
CRI-SNP1777	Chr4	107.225
CRI-SNP1778	Chr4	107.225
CRI-SNP1779	Chr4	107.225
CRI-SNP1780	Chr4	107.482
CRI-SNP1781	Chr4	107.482
CRI-SNP1782	Chr4	107.482
CRI-SNP1783	Chr4	107.738
CRI-SNP1785	Chr4	107.738
CRI-SNP1786	Chr4	107.738
CRI-SNP1787	Chr4	107.738
CRI-SNP1789	Chr4	107.738
CRI-SNP1790	Chr4	107.738
CRI-SNP1791	Chr4	107.738
CRI-SNP1792	Chr4	107.738
CRI-SNP1793	Chr4	107.995
CRI-SNP1795	Chr4	107.995
CRI-SNP1796	Chr4	107.995
CRI-SNP1797	Chr4	108.51
CRI-SNP1798	Chr4	108.51
CRI-SNP1799	Chr4	108.51
CRI-SNP1800	Chr4	108.51
CRI-SNP1801	Chr4	108.51
CRI-SNP1802	Chr4	108.51
CRI-SNP1803	Chr4	108.766
CRI-SNP1804	Chr4	109.023
CRI-SNP1805	Chr4	109.279
CRI-SNP1806	Chr4	109.279
CRI-SNP1807	Chr4	109.279
CRI-SNP1808	Chr4	109.279
CRI-SNP1809	Chr4	109.279
CRI-SNP1810	Chr4	109.279
CRI-SNP1811	Chr4	109.536
CRI-SNP1812	Chr4	109.792
CRI-SNP1813	Chr4	110.049
CRI-SNP1818	Chr4	110.049
CRI-SNP1819	Chr4	110.049
CRI-SNP1821	Chr4	110.049
CRI-SNP1822	Chr4	110.305
CRI-SNP1823	Chr4	110.305
CRI-SNP1824	Chr4	110.561
CRI-SNP1825	Chr4	110.561
CRI-SNP1826	Chr4	110.818
CRI-SNP1827	Chr4	110.818
CRI-SNP1834	Chr4	111.333
CRI-SNP1835	Chr4	111.333
CRI-SNP1836	Chr4	111.333
CRI-SNP1837	Chr4	111.59
CRI-SNP1838	Chr4	111.59
CRI-SNP1839	Chr4	111.59
CRI-SNP1840	Chr4	111.846
CRI-SNP1841	Chr4	111.846
CRI-SNP1842	Chr4	111.846
CRI-SNP1843	Chr4	111.846
CRI-SNP1844	Chr4	111.846
CRI-SNP1845	Chr4	112.102
CRI-SNP1846	Chr4	112.618
CRI-SNP1847	Chr4	113.133
CRI-SNP1849	Chr4	113.39
CRI-SNP1850	Chr4	113.39
CRI-SNP1854	Chr4	113.646
CRI-SNP1857	Chr4	113.646
CRI-SNP1858	Chr4	113.646
CRI-SNP1859	Chr4	113.646
CRI-SNP1860	Chr4	113.903
CRI-SNP1861	Chr4	114.159
CRI-SNP1862	Chr4	114.159
CRI-SNP1863	Chr4	114.416
CRI-SNP1869	Chr4	114.416
CRI-SNP1871	Chr4	114.416
CRI-SNP1872	Chr4	114.672
CRI-SNP1873	Chr4	114.672
CRI-SNP1874	Chr4	114.672
CRI-SNP1875	Chr4	114.672
CRI-SNP1876	Chr4	114.928
CRI-SNP1877	Chr4	115.185
CRI-SNP1878	Chr4	115.185
CRI-SNP1879	Chr4	115.185
CRI-SNP1880	Chr4	115.7
CRI-SNP1881	Chr4	115.7
CRI-SNP1882	Chr4	115.7
CRI-SNP1883	Chr4	115.7
CRI-SNP1884	Chr4	115.7
CRI-SNP1885	Chr4	116.216
CRI-SNP1886	Chr4	116.216
CRI-SNP1887	Chr4	116.216
CRI-SNP1890	Chr4	116.216
CRI-SNP1891	Chr4	116.472
CRI-SNP1893	Chr4	116.729
CRI-SNP1894	Chr4	116.729
CRI-SNP1895	Chr4	116.729
CRI-SNP1896	Chr4	116.729
CRI-SNP1897	Chr4	116.729
CRI-SNP1898	Chr4	116.729
CRI-SNP1899	Chr4	116.729
CRI-SNP1902	Chr4	116.729
CRI-SNP1904	Chr4	116.729
CRI-SNP1905	Chr4	116.729
CRI-SNP1906	Chr4	116.985
CRI-SNP1907	Chr4	116.985
CRI-SNP1908	Chr4	116.985
CRI-SNP1909	Chr4	117.241
CRI-SNP1911	Chr4	117.498
CRI-SNP1912	Chr4	117.498
CRI-SNP1913	Chr4	117.498
CRI-SNP1914	Chr4	117.498
CRI-SNP1915	Chr4	118.013
CRI-SNP1916	Chr4	118.013
CRI-SNP1919	Chr4	118.27
CRI-SNP1920	Chr4	118.526
CRI-SNP1921	Chr4	118.526
CRI-SNP1922	Chr4	118.526
CRI-SNP1923	Chr4	118.526
CRI-SNP1924	Chr4	118.526
CRI-SNP1929	Chr4	118.526
CRI-SNP1930	Chr4	118.526
CRI-SNP1931	Chr4	118.526
CRI-SNP1932	Chr4	118.526
CRI-SNP1936	Chr4	118.526
CRI-SNP1937	Chr4	118.526
CRI-SNP1938	Chr4	118.783
CRI-SNP1939	Chr4	118.783
CRI-SNP1940	Chr4	118.783
CRI-SNP1943	Chr4	119.039
CRI-SNP1946	Chr4	119.554
CRI-SNP1947	Chr4	119.554
CRI-SNP1948	Chr4	119.811
CRI-SNP1949	Chr4	120.067
CRI-SNP1950	Chr4	120.583
CRI-SNP1951	Chr4	120.583
CRI-SNP1952	Chr4	120.583
CRI-SNP1953	Chr4	120.583
CRI-SNP1956	Chr4	120.583
CRI-SNP1957	Chr4	120.583
CRI-SNP1958	Chr4	120.583
CRI-SNP1962	Chr4	120.583
CRI-SNP1963	Chr4	120.583
CRI-SNP1964	Chr4	120.583
CRI-SNP1965	Chr4	121.098
CRI-SNP1966	Chr4	121.098
CRI-SNP1968	Chr4	121.355
CRI-SNP1969	Chr4	121.87
CRI-SNP1970	Chr4	121.87
CRI-SNP1972	Chr4	121.87
CRI-SNP1973	Chr4	121.87
CRI-SNP1974	Chr4	122.126
CRI-SNP1975	Chr4	122.383
CRI-SNP1976	Chr4	122.383
CRI-SNP1977	Chr4	122.639
CRI-SNP1978	Chr4	122.639
CRI-SNP1979	Chr4	122.639
CRI-SNP1980	Chr4	122.639
CRI-SNP1981	Chr4	122.639
CRI-SNP1982	Chr4	122.639
CRI-SNP1983	Chr4	122.896
CRI-SNP1984	Chr4	123.152
CRI-SNP1985	Chr4	123.152
CRI-SNP1986	Chr4	123.152
CRI-SNP1988	Chr4	123.409
CRI-SNP1989	Chr4	123.409
CRI-SNP1990	Chr4	123.665
CRI-SNP1992	Chr4	123.665
CRI-SNP1993	Chr4	123.665
CRI-SNP1996	Chr4	123.921
CRI-SNP1997	Chr4	123.921
CRI-SNP2002	Chr4	124.178
CRI-SNP2003	Chr4	124.693
CRI-SNP2004	Chr4	124.693
CRI-SNP2005	Chr4	124.693
CRI-SNP2006	Chr4	124.693
CRI-SNP2008	Chr4	124.693
CRI-SNP2015	Chr4	124.693
CRI-SNP2016	Chr4	124.693
CRI-SNP2018	Chr4	124.95
CRI-SNP2019	Chr4	124.95
CRI-SNP2021	Chr4	124.95
CRI-SNP2020	Chr4	125.206
CRI-SNP2023	Chr4	125.463
CRI-SNP2024	Chr4	125.463
CRI-SNP2025	Chr4	125.463
CRI-SNP2026	Chr4	125.978
CRI-SNP2033	Chr4	126.493
CRI-SNP2022	Chr4	126.75
CRI-SNP2032	Chr4	127.265
CRI-SNP2035	Chr4	127.781
CRI-SNP2038	Chr4	128.037
CRI-SNP2039	Chr4	128.037
CRI-SNP2040	Chr4	128.294
CRI-SNP2041	Chr4	128.55
CRI-SNP2042	Chr4	128.55
CRI-SNP2043	Chr4	128.55
CRI-SNP2044	Chr4	128.55
CRI-SNP2047	Chr4	128.55
CRI-SNP2048	Chr4	128.55
CRI-SNP2052	Chr4	128.55
CRI-SNP2053	Chr4	128.807
CRI-SNP2056	Chr4	128.807
CRI-SNP2057	Chr4	128.807
CRI-SNP2058	Chr4	128.807
CRI-SNP2059	Chr4	129.063
CRI-SNP2060	Chr4	129.319
CRI-SNP2061	Chr4	129.319
CRI-SNP2062	Chr4	129.319
CRI-SNP2063	Chr4	129.319
CRI-SNP2064	Chr4	129.835
CRI-SNP2065	Chr4	129.835
CRI-SNP2066	Chr4	129.835
CRI-SNP2069	Chr4	129.835
CRI-SNP2070	Chr4	129.835
CRI-SNP2071	Chr4	129.835
CRI-SNP2072	Chr4	130.091
CRI-SNP2073	Chr4	130.091
CRI-SNP2074	Chr4	130.607
CRI-SNP2075	Chr4	130.607
CRI-SNP2076	Chr4	130.607
CRI-SNP2078	Chr4	130.607
CRI-SNP2079	Chr4	130.863
CRI-SNP2080	Chr4	131.12
CRI-SNP2081	Chr4	131.12
CRI-SNP2082	Chr4	131.12
CRI-SNP2085	Chr4	131.12
CRI-SNP2083	Chr4	131.376
CRI-SNP2088	Chr4	131.632
CRI-SNP2089	Chr4	131.632
CRI-SNP2090	Chr4	131.632
CRI-SNP2091	Chr4	131.889
CRI-SNP2092	Chr4	131.889
CRI-SNP2093	Chr4	132.145
CRI-SNP2094	Chr4	132.402
CRI-SNP2096	Chr4	132.402
CRI-SNP2097	Chr4	132.402
CRI-SNP2098	Chr4	132.658
CRI-SNP2099	Chr4	132.658
CRI-SNP2100	Chr4	133.435
CRI-SNP2102	Chr4	133.435
CRI-SNP2103	Chr4	133.692
CRI-SNP2104	Chr4	133.948
CRI-SNP2105	Chr4	133.948
CRI-SNP2106	Chr4	133.948
CRI-SNP2107	Chr4	133.948
CRI-SNP2114	Chr4	133.948
CRI-SNP2115	Chr4	134.205
CRI-SNP2116	Chr4	134.205
CRI-SNP2117	Chr4	134.205
CRI-SNP2118	Chr4	134.205
CRI-SNP2119	Chr4	134.205
CRI-SNP2120	Chr4	134.205
CRI-SNP2121	Chr4	134.723
CRI-SNP2122	Chr4	135.241
CRI-SNP2123	Chr4	136.283
CRI-SNP2124	Chr4	136.283
CRI-SNP2127	Chr4	137.324
CRI-SNP2130	Chr4	137.581
CRI-SNP2131	Chr4	138.89
CRI-SNP2132	Chr4	139.932
CRI-SNP2133	Chr4	140.974
CRI-SNP2134	Chr4	141.751
CRI-SNP2138	Chr4	141.751
CRI-SNP2135	Chr4	142.007
CRI-SNP2136	Chr4	142.007
CRI-SNP2137	Chr4	142.007
CRI-SNP2923	Chr5	0
CRI-SNP2920	Chr5	0.102
CRI-SNP2921	Chr5	0.102
CRI-SNP2922	Chr5	0.102
CRI-SNP2917	Chr5	0.358
CRI-SNP2918	Chr5	0.358
CRI-SNP2915	Chr5	0.615
CRI-SNP2916	Chr5	0.615
CRI-SNP2908	Chr5	1.13
CRI-SNP2909	Chr5	1.13
CRI-SNP2910	Chr5	1.13
CRI-SNP2911	Chr5	1.13
CRI-SNP2906	Chr5	1.387
CRI-SNP2907	Chr5	1.387
CRI-SNP2912	Chr5	1.387
CRI-SNP2913	Chr5	1.387
CRI-SNP2914	Chr5	1.387
CRI-SNP2904	Chr5	1.643
CRI-SNP2905	Chr5	1.643
CRI-SNP2902	Chr5	1.9
CRI-SNP2903	Chr5	1.9
CRI-SNP2897	Chr5	2.415
CRI-SNP2898	Chr5	2.415
CRI-SNP2899	Chr5	2.415
CRI-SNP2900	Chr5	2.415
CRI-SNP2893	Chr5	2.931
CRI-SNP2894	Chr5	2.931
CRI-SNP2892	Chr5	3.708
CRI-SNP2890	Chr5	3.966
CRI-SNP2888	Chr5	4.223
CRI-SNP2887	Chr5	4.48
CRI-SNP2891	Chr5	4.995
CRI-SNP2885	Chr5	5.511
CRI-SNP2880	Chr5	5.767
CRI-SNP2881	Chr5	5.767
CRI-SNP2882	Chr5	5.767
CRI-SNP2883	Chr5	5.767
CRI-SNP2876	Chr5	6.023
CRI-SNP2877	Chr5	6.023
CRI-SNP2878	Chr5	6.023
CRI-SNP2869	Chr5	6.28
CRI-SNP2873	Chr5	6.28
CRI-SNP2874	Chr5	6.28
CRI-SNP2875	Chr5	6.28
CRI-SNP2867	Chr5	6.536
CRI-SNP2866	Chr5	6.793
CRI-SNP2865	Chr5	7.57
CRI-SNP2864	Chr5	9.149
CRI-SNP2863	Chr5	10.729
CRI-SNP2862	Chr5	13.42
CRI-SNP2861	Chr5	14.462
CRI-SNP2852	Chr5	15.771
CRI-SNP2853	Chr5	15.771
CRI-SNP2854	Chr5	15.771
CRI-SNP2856	Chr5	15.771
CRI-SNP2860	Chr5	15.771
CRI-SNP2855	Chr5	16.027
CRI-SNP2850	Chr5	16.808
CRI-SNP2851	Chr5	17.327
CRI-SNP2849	Chr5	17.842
CRI-SNP2848	Chr5	18.358
CRI-SNP2846	Chr5	19.667
CRI-SNP2845	Chr5	20.976
CRI-SNP2843	Chr5	21.491
CRI-SNP2842	Chr5	22.269
CRI-SNP2841	Chr5	23.046
CRI-SNP2840	Chr5	23.823
CRI-SNP2839	Chr5	25.403
CRI-SNP2838	Chr5	26.445
CRI-SNP2833	Chr5	26.96
CRI-SNP2837	Chr5	26.96
CRI-SNP2835	Chr5	27.216
CRI-SNP2832	Chr5	27.473
CRI-SNP2831	Chr5	28.782
CRI-SNP2826	Chr5	30.091
CRI-SNP2825	Chr5	31.133
CRI-SNP2823	Chr5	31.649
CRI-SNP2824	Chr5	31.649
CRI-SNP2819	Chr5	32.958
CRI-SNP2818	Chr5	35.648
CRI-SNP2816	Chr5	37.228
CRI-SNP2815	Chr5	39.357
CRI-SNP2814	Chr5	40.666
CRI-SNP2812	Chr5	42.795
CRI-SNP2810	Chr5	43.051
CRI-SNP2811	Chr5	43.308
CRI-SNP2809	Chr5	43.564
CRI-SNP2805	Chr5	43.821
CRI-SNP2806	Chr5	43.821
CRI-SNP2804	Chr5	44.598
CRI-SNP2803	Chr5	45.375
CRI-SNP2797	Chr5	45.891
CRI-SNP2800	Chr5	45.891
CRI-SNP2801	Chr5	45.891
CRI-SNP2799	Chr5	46.406
CRI-SNP2798	Chr5	46.663
CRI-SNP2802	Chr5	47.178
CRI-SNP2796	Chr5	47.435
CRI-SNP2790	Chr5	48.212
CRI-SNP2795	Chr5	48.989
CRI-SNP2794	Chr5	49.505
CRI-SNP2788	Chr5	50.282
CRI-SNP2789	Chr5	50.282
CRI-SNP2787	Chr5	50.538
CRI-SNP2786	Chr5	51.315
CRI-SNP2784	Chr5	51.831
CRI-SNP2783	Chr5	52.087
CRI-SNP2782	Chr5	52.865
CRI-SNP2781	Chr5	53.642
CRI-SNP2777	Chr5	53.898
CRI-SNP2776	Chr5	54.676
CRI-SNP2766	Chr5	57.084
CRI-SNP2763	Chr5	58.393
CRI-SNP2762	Chr5	61.951
CRI-SNP2761	Chr5	62.728
CRI-SNP2757	Chr5	63.244
CRI-SNP2760	Chr5	63.244
CRI-SNP2754	Chr5	64.021
CRI-SNP2753	Chr5	64.277
CRI-SNP2751	Chr5	65.587
CRI-SNP2752	Chr5	66.364
CRI-SNP2748	Chr5	67.406
CRI-SNP2749	Chr5	67.406
CRI-SNP2750	Chr5	67.406
CRI-SNP2747	Chr5	67.662
CRI-SNP2741	Chr5	67.918
CRI-SNP2733	Chr5	68.434
CRI-SNP2735	Chr5	68.434
CRI-SNP2737	Chr5	68.434
CRI-SNP2738	Chr5	68.434
CRI-SNP2731	Chr5	68.69
CRI-SNP2732	Chr5	68.69
CRI-SNP2730	Chr5	68.947
CRI-SNP2729	Chr5	69.462
CRI-SNP2723	Chr5	69.978
CRI-SNP2728	Chr5	69.978
CRI-SNP2721	Chr5	70.493
CRI-SNP2722	Chr5	70.493
CRI-SNP2711	Chr5	70.75
CRI-SNP2712	Chr5	70.75
CRI-SNP2713	Chr5	70.75
CRI-SNP2714	Chr5	70.75
CRI-SNP2718	Chr5	70.75
CRI-SNP2719	Chr5	70.75
CRI-SNP2720	Chr5	70.75
CRI-SNP2709	Chr5	71.006
CRI-SNP2710	Chr5	71.006
CRI-SNP2708	Chr5	71.262
CRI-SNP2706	Chr5	71.519
CRI-SNP2704	Chr5	72.034
CRI-SNP2705	Chr5	72.034
CRI-SNP2701	Chr5	72.55
CRI-SNP2702	Chr5	72.55
CRI-SNP2690	Chr5	73.065
CRI-SNP2694	Chr5	73.065
CRI-SNP2695	Chr5	73.065
CRI-SNP2696	Chr5	73.065
CRI-SNP2699	Chr5	73.065
CRI-SNP2700	Chr5	73.065
CRI-SNP2698	Chr5	73.581
CRI-SNP2692	Chr5	74.358
CRI-SNP2689	Chr5	74.874
CRI-SNP2688	Chr5	75.13
CRI-SNP2685	Chr5	75.386
CRI-SNP2684	Chr5	75.643
CRI-SNP2683	Chr5	75.899
CRI-SNP2682	Chr5	76.415
CRI-SNP2680	Chr5	76.671
CRI-SNP2676	Chr5	77.448
CRI-SNP2678	Chr5	77.448
CRI-SNP2679	Chr5	77.448
CRI-SNP2677	Chr5	77.705
CRI-SNP2674	Chr5	78.22
CRI-SNP2675	Chr5	78.22
CRI-SNP2670	Chr5	78.477
CRI-SNP2671	Chr5	78.477
CRI-SNP2672	Chr5	78.477
CRI-SNP2673	Chr5	78.477
CRI-SNP2663	Chr5	79.254
CRI-SNP2667	Chr5	79.769
CRI-SNP2668	Chr5	79.769
CRI-SNP2669	Chr5	79.769
CRI-SNP2660	Chr5	80.026
CRI-SNP2661	Chr5	80.026
CRI-SNP2662	Chr5	80.026
CRI-SNP2656	Chr5	80.541
CRI-SNP2657	Chr5	80.541
CRI-SNP2659	Chr5	80.541
CRI-SNP2658	Chr5	80.798
CRI-SNP2652	Chr5	81.313
CRI-SNP2654	Chr5	81.313
CRI-SNP2650	Chr5	81.57
CRI-SNP2647	Chr5	81.826
CRI-SNP2649	Chr5	81.826
CRI-SNP2644	Chr5	82.082
CRI-SNP2639	Chr5	82.598
CRI-SNP2640	Chr5	82.598
CRI-SNP2641	Chr5	82.598
CRI-SNP2642	Chr5	82.598
CRI-SNP2643	Chr5	82.598
CRI-SNP2638	Chr5	82.854
CRI-SNP2637	Chr5	83.632
CRI-SNP2632	Chr5	84.409
CRI-SNP2628	Chr5	84.924
CRI-SNP2626	Chr5	85.181
CRI-SNP2627	Chr5	85.181
CRI-SNP2633	Chr5	85.181
CRI-SNP2636	Chr5	85.181
CRI-SNP2622	Chr5	85.437
CRI-SNP2624	Chr5	85.437
CRI-SNP2625	Chr5	85.437
CRI-SNP2623	Chr5	85.694
CRI-SNP2620	Chr5	85.95
CRI-SNP2617	Chr5	86.206
CRI-SNP2618	Chr5	86.206
CRI-SNP2614	Chr5	86.463
CRI-SNP2616	Chr5	86.463
CRI-SNP2612	Chr5	86.719
CRI-SNP2606	Chr5	87.235
CRI-SNP2609	Chr5	87.235
CRI-SNP2603	Chr5	87.491
CRI-SNP2605	Chr5	87.491
CRI-SNP2607	Chr5	87.491
CRI-SNP2599	Chr5	88.007
CRI-SNP2593	Chr5	88.784
CRI-SNP2596	Chr5	89.561
CRI-SNP2588	Chr5	90.338
CRI-SNP2592	Chr5	90.338
CRI-SNP2590	Chr5	90.595
CRI-SNP2581	Chr5	91.372
CRI-SNP2584	Chr5	91.888
CRI-SNP2582	Chr5	92.144
CRI-SNP2580	Chr5	92.659
CRI-SNP2579	Chr5	93.437
CRI-SNP2578	Chr5	93.693
CRI-SNP2577	Chr5	94.209
CRI-SNP2576	Chr5	95.788
CRI-SNP2574	Chr5	97.651
CRI-SNP2571	Chr5	98.169
CRI-SNP2570	Chr5	100.041
CRI-SNP2569	Chr5	100.3
CRI-SNP2567	Chr5	100.557
CRI-SNP2562	Chr5	101.072
CRI-SNP2560	Chr5	101.329
CRI-SNP2561	Chr5	101.329
CRI-SNP2558	Chr5	101.844
CRI-SNP2559	Chr5	102.101
CRI-SNP2557	Chr5	102.616
CRI-SNP2554	Chr5	103.132
CRI-SNP2555	Chr5	103.132
CRI-SNP2556	Chr5	103.132
CRI-SNP2553	Chr5	104.173
CRI-SNP2550	Chr5	105.215
CRI-SNP2549	Chr5	105.992
CRI-SNP2548	Chr5	106.77
CRI-SNP2547	Chr5	107.285
CRI-SNP2545	Chr5	108.062
CRI-SNP2546	Chr5	108.319
CRI-SNP2543	Chr5	108.834
CRI-SNP2544	Chr5	108.834
CRI-SNP2537	Chr5	109.35
CRI-SNP2539	Chr5	109.35
CRI-SNP2538	Chr5	109.606
CRI-SNP2536	Chr5	110.122
CRI-SNP2531	Chr5	110.637
CRI-SNP2533	Chr5	110.894
CRI-SNP2530	Chr5	111.15
CRI-SNP2535	Chr5	111.406
CRI-SNP2529	Chr5	111.922
CRI-SNP2520	Chr5	112.437
CRI-SNP2523	Chr5	112.437
CRI-SNP2528	Chr5	112.437
CRI-SNP2519	Chr5	113.747
CRI-SNP2518	Chr5	114.262
CRI-SNP2513	Chr5	115.039
CRI-SNP2514	Chr5	115.039
CRI-SNP2515	Chr5	115.039
CRI-SNP2516	Chr5	115.039
CRI-SNP2517	Chr5	115.039
CRI-SNP2512	Chr5	115.296
CRI-SNP2511	Chr5	115.811
CRI-SNP2505	Chr5	116.327
CRI-SNP2504	Chr5	117.104
CRI-SNP2499	Chr5	117.62
CRI-SNP2501	Chr5	117.62
CRI-SNP2502	Chr5	117.876
CRI-SNP2497	Chr5	118.653
CRI-SNP2496	Chr5	119.695
CRI-SNP2494	Chr5	120.472
CRI-SNP2493	Chr5	120.988
CRI-SNP2492	Chr5	121.503
CRI-SNP2490	Chr5	122.019
CRI-SNP2489	Chr5	122.276
CRI-SNP2485	Chr5	122.534
CRI-SNP2484	Chr5	123.05
CRI-SNP2469	Chr5	123.827
CRI-SNP2467	Chr5	124.345
CRI-SNP2466	Chr5	126.208
CRI-SNP2465	Chr5	127.249
CRI-SNP2462	Chr5	129.378
CRI-SNP2464	Chr5	130.42
CRI-SNP2461	Chr5	132
CRI-SNP2458	Chr5	132.777
CRI-SNP2460	Chr5	133.819
CRI-SNP2457	Chr5	135.128
CRI-SNP2456	Chr5	136.437
CRI-SNP2455	Chr5	137.746
CRI-SNP2454	Chr5	139.599
CRI-SNP2453	Chr5	140.641
CRI-SNP2452	Chr5	141.418
CRI-SNP2450	Chr5	141.675
CRI-SNP2449	Chr5	142.716
CRI-SNP2448	Chr5	143.232
CRI-SNP2447	Chr5	144.541
CRI-SNP2441	Chr5	145.057
CRI-SNP2445	Chr5	145.057
CRI-SNP2440	Chr5	145.834
CRI-SNP2439	Chr5	146.611
CRI-SNP2438	Chr5	147.392
CRI-SNP2437	Chr5	148.709
CRI-SNP2436	Chr5	149.224
CRI-SNP2434	Chr5	150.001
CRI-SNP2435	Chr5	150.001
CRI-SNP2432	Chr5	150.258
CRI-SNP2433	Chr5	150.258
CRI-SNP2428	Chr5	150.514
CRI-SNP2431	Chr5	150.514
CRI-SNP2425	Chr5	151.03
CRI-SNP2424	Chr5	151.286
CRI-SNP2427	Chr5	151.286
CRI-SNP2423	Chr5	151.542
CRI-SNP2422	Chr5	151.799
CRI-SNP2421	Chr5	152.055
CRI-SNP2419	Chr5	152.312
CRI-SNP2417	Chr5	152.568
CRI-SNP2418	Chr5	152.568
CRI-SNP2415	Chr5	152.824
CRI-SNP2414	Chr5	153.602
CRI-SNP2412	Chr5	154.117
CRI-SNP2413	Chr5	154.117
CRI-SNP2411	Chr5	154.894
CRI-SNP2410	Chr5	155.672
CRI-SNP2409	Chr5	156.449
CRI-SNP2408	Chr5	156.705
CRI-SNP2407	Chr5	156.962
CRI-SNP2404	Chr5	157.477
CRI-SNP2406	Chr5	157.477
CRI-SNP2403	Chr5	157.993
CRI-SNP2401	Chr5	158.77
CRI-SNP2400	Chr5	159.547
CRI-SNP2399	Chr5	160.063
CRI-SNP2395	Chr5	161.915
CRI-SNP2393	Chr5	163.225
CRI-SNP2392	Chr5	163.481
CRI-SNP2391	Chr5	163.738
CRI-SNP2390	Chr5	163.994
CRI-SNP2389	Chr5	164.509
CRI-SNP2388	Chr5	165.287
CRI-SNP2387	Chr5	165.802
CRI-SNP2386	Chr5	166.318
CRI-SNP2385	Chr5	167.359
CRI-SNP2384	Chr5	167.875
CRI-SNP2375	Chr5	168.131
CRI-SNP2374	Chr5	169.179
CRI-SNP2367	Chr5	173.402
CRI-SNP2326	Chr5	175.554
CRI-SNP2325	Chr5	178.53
CRI-SNP2324	Chr5	180.11
CRI-SNP2323	Chr5	181.689
CRI-SNP2322	Chr5	183.269
CRI-SNP2321	Chr5	183.784
CRI-SNP2319	Chr5	185.913
CRI-SNP2318	Chr5	187.223
CRI-SNP2317	Chr5	188
CRI-SNP2315	Chr5	188.256
CRI-SNP2316	Chr5	188.256
CRI-SNP2314	Chr5	189.033
CRI-SNP2313	Chr5	189.549
CRI-SNP2312	Chr5	190.326
CRI-SNP2306	Chr5	191.368
CRI-SNP2302	Chr5	192.947
CRI-SNP2296	Chr5	194.257
CRI-SNP2301	Chr5	194.257
CRI-SNP2295	Chr5	194.772
CRI-SNP2294	Chr5	195.029
CRI-SNP2293	Chr5	195.285
CRI-SNP2292	Chr5	195.8
CRI-SNP2290	Chr5	196.578
CRI-SNP2291	Chr5	196.834
CRI-SNP2288	Chr5	197.611
CRI-SNP2289	Chr5	197.868
CRI-SNP2285	Chr5	198.383
CRI-SNP2287	Chr5	198.383
CRI-SNP2284	Chr5	198.64
CRI-SNP2281	Chr5	199.155
CRI-SNP2279	Chr5	200.478
CRI-SNP2278	Chr5	203.198
CRI-SNP2277	Chr5	203.455
CRI-SNP2276	Chr5	204.232
CRI-SNP2275	Chr5	205.009
CRI-SNP2273	Chr5	206.597
CRI-SNP2266	Chr5	210.194
CRI-SNP2264	Chr5	212.616
CRI-SNP2263	Chr5	214.468
CRI-SNP2261	Chr5	215.778
CRI-SNP2260	Chr5	217.907
CRI-SNP2259	Chr5	220.036
CRI-SNP2258	Chr5	221.615
CRI-SNP2257	Chr5	224.306
CRI-SNP2240	Chr5	225.083
CRI-SNP2239	Chr5	226.125
CRI-SNP2237	Chr5	227.978
CRI-SNP2235	Chr5	229.565
CRI-SNP2233	Chr5	230.613
CRI-SNP2232	Chr5	231.39
CRI-SNP2231	Chr5	231.646
CRI-SNP2230	Chr5	232.424
CRI-SNP2226	Chr5	232.68
CRI-SNP2229	Chr5	233.195
CRI-SNP2228	Chr5	233.452
CRI-SNP2227	Chr5	233.708
CRI-SNP2225	Chr5	233.965
CRI-SNP2221	Chr5	234.48
CRI-SNP2224	Chr5	234.48
CRI-SNP2222	Chr5	234.996
CRI-SNP2216	Chr5	235.511
CRI-SNP2220	Chr5	235.511
CRI-SNP2215	Chr5	236.288
CRI-SNP2214	Chr5	236.804
CRI-SNP2208	Chr5	238.113
CRI-SNP2207	Chr5	238.89
CRI-SNP2204	Chr5	240.743
CRI-SNP2206	Chr5	241.785
CRI-SNP2203	Chr5	242.562
CRI-SNP2929	Chr6	0
CRI-SNP2924	Chr6	1.042
CRI-SNP2928	Chr6	1.819
CRI-SNP2930	Chr6	5.085
CRI-SNP2931	Chr6	9.848
CRI-SNP2943	Chr6	13.701
CRI-SNP2933	Chr6	17.854
CRI-SNP2950	Chr6	20.831
CRI-SNP2952	Chr6	21.608
CRI-SNP2953	Chr6	23.461
CRI-SNP2954	Chr6	24.503
CRI-SNP2955	Chr6	26.355
CRI-SNP2999	Chr6	27.935
CRI-SNP3275	Chr6	29.514
CRI-SNP3362	Chr6	30.03
CRI-SNP3363	Chr6	31.339
CRI-SNP3423	Chr6	32.381
CRI-SNP3472	Chr6	34.234
CRI-SNP3473	Chr6	35.543
CRI-SNP3474	Chr6	37.395
CRI-SNP3493	Chr6	38.437
CRI-SNP3494	Chr6	38.953
CRI-SNP3495	Chr6	39.73
CRI-SNP3496	Chr6	39.986
CRI-SNP3498	Chr6	40.243
CRI-SNP3504	Chr6	41.02
CRI-SNP3501	Chr6	41.536
CRI-SNP3502	Chr6	41.792
CRI-SNP3503	Chr6	42.308
CRI-SNP3520	Chr6	42.308
CRI-SNP3511	Chr6	42.823
CRI-SNP3515	Chr6	42.823
CRI-SNP3518	Chr6	42.823
CRI-SNP3509	Chr6	43.079
CRI-SNP3510	Chr6	43.079
CRI-SNP3530	Chr6	43.595
CRI-SNP3519	Chr6	43.595
CRI-SNP3531	Chr6	44.11
CRI-SNP3532	Chr6	44.11
CRI-SNP3538	Chr6	44.888
CRI-SNP3541	Chr6	45.144
CRI-SNP3542	Chr6	45.144
CRI-SNP3544	Chr6	45.144
CRI-SNP3545	Chr6	45.4
CRI-SNP3540	Chr6	45.657
CRI-SNP3535	Chr6	46.172
CRI-SNP3536	Chr6	46.429
CRI-SNP3548	Chr6	46.944
CRI-SNP3550	Chr6	49.353
CRI-SNP5058	Chr6	50.4
CRI-SNP5059	Chr6	53.105
CRI-SNP5125	Chr6	56.98
CRI-SNP5136	Chr6	58.028
CRI-SNP5137	Chr6	59.607
CRI-SNP5139	Chr6	60.384
CRI-SNP5140	Chr6	60.384
CRI-SNP5141	Chr6	61.426
CRI-SNP5144	Chr6	62.468
CRI-SNP5143	Chr6	63.245
CRI-SNP5161	Chr6	64.287
CRI-SNP5159	Chr6	64.543
CRI-SNP5160	Chr6	64.543
CRI-SNP5157	Chr6	64.543
CRI-SNP5145	Chr6	65.585
CRI-SNP5153	Chr6	66.627
CRI-SNP5154	Chr6	66.627
CRI-SNP5150	Chr6	66.883
CRI-SNP5155	Chr6	66.883
CRI-SNP5156	Chr6	66.883
CRI-SNP5162	Chr6	67.14
CRI-SNP5149	Chr6	67.396
CRI-SNP5163	Chr6	67.912
CRI-SNP5167	Chr6	68.427
CRI-SNP5168	Chr6	68.943
CRI-SNP5169	Chr6	69.458
CRI-SNP5181	Chr6	69.974
CRI-SNP5182	Chr6	70.23
CRI-SNP5183	Chr6	72.083
CRI-SNP5184	Chr6	74.212
CRI-SNP5188	Chr6	76.633
CRI-SNP5197	Chr6	78.773
CRI-SNP5198	Chr6	81.464
CRI-SNP5201	Chr6	83.044
CRI-SNP5202	Chr6	84.085
CRI-SNP5203	Chr6	84.085
CRI-SNP5204	Chr6	84.863
CRI-SNP5205	Chr6	84.863
CRI-SNP5206	Chr6	85.378
CRI-SNP5207	Chr6	85.894
CRI-SNP5208	Chr6	86.671
CRI-SNP5212	Chr6	87.448
CRI-SNP5213	Chr6	88.49
CRI-SNP5214	Chr6	89.005
CRI-SNP5215	Chr6	89.005
CRI-SNP5216	Chr6	89.262
CRI-SNP5219	Chr6	90.304
CRI-SNP5220	Chr6	90.819
CRI-SNP5217	Chr6	91.335
CRI-SNP5222	Chr6	91.591
CRI-SNP5221	Chr6	91.847
CRI-SNP5223	Chr6	92.625
CRI-SNP5727	Chr7	0
CRI-SNP5716	Chr7	1.588
CRI-SNP5717	Chr7	1.588
CRI-SNP5715	Chr7	2.106
CRI-SNP5714	Chr7	4.514
CRI-SNP5703	Chr7	6.094
CRI-SNP5701	Chr7	9.359
CRI-SNP5693	Chr7	12.05
CRI-SNP5700	Chr7	13.629
CRI-SNP5692	Chr7	16.622
CRI-SNP5691	Chr7	18.763
CRI-SNP5690	Chr7	20.072
CRI-SNP5686	Chr7	20.849
CRI-SNP5684	Chr7	21.367
CRI-SNP5685	Chr7	21.367
CRI-SNP5682	Chr7	21.625
CRI-SNP5680	Chr7	22.14
CRI-SNP5679	Chr7	22.918
CRI-SNP5676	Chr7	23.174
CRI-SNP5672	Chr7	23.43
CRI-SNP5673	Chr7	23.43
CRI-SNP5675	Chr7	23.43
CRI-SNP5671	Chr7	23.687
CRI-SNP5669	Chr7	24.202
CRI-SNP5664	Chr7	24.718
CRI-SNP5665	Chr7	24.718
CRI-SNP5666	Chr7	24.718
CRI-SNP5667	Chr7	24.718
CRI-SNP5657	Chr7	24.974
CRI-SNP5658	Chr7	24.974
CRI-SNP5659	Chr7	24.974
CRI-SNP5660	Chr7	24.974
CRI-SNP5663	Chr7	24.974
CRI-SNP5650	Chr7	25.232
CRI-SNP5651	Chr7	25.232
CRI-SNP5652	Chr7	25.232
CRI-SNP5653	Chr7	25.232
CRI-SNP5656	Chr7	25.232
CRI-SNP5646	Chr7	25.49
CRI-SNP5647	Chr7	25.49
CRI-SNP5649	Chr7	25.49
CRI-SNP5645	Chr7	26.005
CRI-SNP5644	Chr7	26.521
CRI-SNP5641	Chr7	27.036
CRI-SNP5640	Chr7	28.078
CRI-SNP5638	Chr7	28.855
CRI-SNP5634	Chr7	29.633
CRI-SNP5633	Chr7	30.41
CRI-SNP5622	Chr7	31.452
CRI-SNP5628	Chr7	31.452
CRI-SNP5629	Chr7	31.452
CRI-SNP5630	Chr7	31.452
CRI-SNP5632	Chr7	31.452
CRI-SNP5615	Chr7	31.708
CRI-SNP5616	Chr7	31.708
CRI-SNP5620	Chr7	31.708
CRI-SNP5621	Chr7	31.708
CRI-SNP5617	Chr7	31.964
CRI-SNP5605	Chr7	32.221
CRI-SNP5614	Chr7	32.221
CRI-SNP5611	Chr7	32.477
CRI-SNP5602	Chr7	32.734
CRI-SNP5596	Chr7	32.734
CRI-SNP5582	Chr7	32.99
CRI-SNP5584	Chr7	32.99
CRI-SNP5586	Chr7	32.99
CRI-SNP5587	Chr7	32.99
CRI-SNP5588	Chr7	32.99
CRI-SNP5589	Chr7	32.99
CRI-SNP5590	Chr7	32.99
CRI-SNP5591	Chr7	32.99
CRI-SNP5592	Chr7	32.99
CRI-SNP5593	Chr7	32.99
CRI-SNP5595	Chr7	32.99
CRI-SNP5577	Chr7	33.246
CRI-SNP5578	Chr7	33.246
CRI-SNP5581	Chr7	33.246
CRI-SNP5580	Chr7	33.503
CRI-SNP5583	Chr7	33.503
CRI-SNP5574	Chr7	34.018
CRI-SNP5601	Chr7	34.018
CRI-SNP5604	Chr7	34.018
CRI-SNP5567	Chr7	34.275
CRI-SNP5569	Chr7	34.275
CRI-SNP5573	Chr7	34.275
CRI-SNP5564	Chr7	34.531
CRI-SNP5565	Chr7	34.531
CRI-SNP5568	Chr7	34.531
CRI-SNP5571	Chr7	34.531
CRI-SNP5563	Chr7	34.788
CRI-SNP5555	Chr7	35.044
CRI-SNP5559	Chr7	35.044
CRI-SNP5562	Chr7	35.044
CRI-SNP5558	Chr7	35.3
CRI-SNP5548	Chr7	35.557
CRI-SNP5551	Chr7	35.557
CRI-SNP5553	Chr7	35.557
CRI-SNP5554	Chr7	35.557
CRI-SNP5546	Chr7	35.813
CRI-SNP5547	Chr7	35.813
CRI-SNP5550	Chr7	35.813
CRI-SNP5539	Chr7	36.07
CRI-SNP5540	Chr7	36.07
CRI-SNP5541	Chr7	36.07
CRI-SNP5544	Chr7	36.07
CRI-SNP5545	Chr7	36.07
CRI-SNP5536	Chr7	36.585
CRI-SNP5537	Chr7	36.585
CRI-SNP5538	Chr7	36.585
CRI-SNP5532	Chr7	36.843
CRI-SNP5534	Chr7	36.843
CRI-SNP5526	Chr7	37.101
CRI-SNP5529	Chr7	37.619
CRI-SNP5524	Chr7	38.137
CRI-SNP5525	Chr7	38.652
CRI-SNP5520	Chr7	39.43
CRI-SNP5521	Chr7	39.43
CRI-SNP5523	Chr7	39.43
CRI-SNP5517	Chr7	39.945
CRI-SNP5518	Chr7	40.987
CRI-SNP5516	Chr7	42.034
CRI-SNP5515	Chr7	43.082
CRI-SNP5514	Chr7	44.661
CRI-SNP5513	Chr7	45.438
CRI-SNP5511	Chr7	46.747
CRI-SNP5512	Chr7	46.747
CRI-SNP5510	Chr7	47.525
CRI-SNP5506	Chr7	47.781
CRI-SNP5507	Chr7	47.781
CRI-SNP5505	Chr7	48.297
CRI-SNP5500	Chr7	48.812
CRI-SNP5501	Chr7	48.812
CRI-SNP5498	Chr7	49.069
CRI-SNP5499	Chr7	49.069
CRI-SNP5497	Chr7	49.325
CRI-SNP5491	Chr7	49.84
CRI-SNP5493	Chr7	49.84
CRI-SNP5495	Chr7	49.84
CRI-SNP5494	Chr7	50.097
CRI-SNP5496	Chr7	50.097
CRI-SNP5490	Chr7	50.612
CRI-SNP5489	Chr7	51.128
CRI-SNP5488	Chr7	51.643
CRI-SNP5475	Chr7	52.159
CRI-SNP5480	Chr7	52.159
CRI-SNP5481	Chr7	52.159
CRI-SNP5476	Chr7	52.415
CRI-SNP5482	Chr7	52.415
CRI-SNP5483	Chr7	52.415
CRI-SNP5484	Chr7	52.415
CRI-SNP5486	Chr7	52.415
CRI-SNP5487	Chr7	52.415
CRI-SNP5485	Chr7	52.415
CRI-SNP5474	Chr7	52.672
CRI-SNP5472	Chr7	53.187
CRI-SNP5473	Chr7	53.443
CRI-SNP5470	Chr7	53.7
CRI-SNP5471	Chr7	53.7
CRI-SNP5463	Chr7	54.477
CRI-SNP5464	Chr7	54.477
CRI-SNP5468	Chr7	54.734
CRI-SNP5469	Chr7	54.734
CRI-SNP5462	Chr7	55.249
CRI-SNP5461	Chr7	55.765
CRI-SNP5460	Chr7	56.542
CRI-SNP5458	Chr7	56.798
CRI-SNP5459	Chr7	56.798
CRI-SNP5454	Chr7	57.575
CRI-SNP5452	Chr7	57.832
CRI-SNP5453	Chr7	57.832
CRI-SNP5451	Chr7	58.609
CRI-SNP5448	Chr7	59.125
CRI-SNP5449	Chr7	59.125
CRI-SNP5447	Chr7	59.64
CRI-SNP5443	Chr7	59.897
CRI-SNP5441	Chr7	60.153
CRI-SNP5438	Chr7	60.668
CRI-SNP5440	Chr7	60.925
CRI-SNP5436	Chr7	61.44
CRI-SNP5434	Chr7	61.697
CRI-SNP5437	Chr7	61.697
CRI-SNP5439	Chr7	61.697
CRI-SNP5433	Chr7	61.953
CRI-SNP5435	Chr7	61.953
CRI-SNP5427	Chr7	62.469
CRI-SNP5428	Chr7	62.469
CRI-SNP5429	Chr7	62.469
CRI-SNP5430	Chr7	62.469
CRI-SNP5426	Chr7	62.725
CRI-SNP5425	Chr7	62.981
CRI-SNP5423	Chr7	63.238
CRI-SNP5424	Chr7	63.238
CRI-SNP5420	Chr7	63.753
CRI-SNP5419	Chr7	64.01
CRI-SNP5413	Chr7	64.525
[truncated: 3,522 more rows]
