# Supplementary material for: Construction of a high-density genetic map by specific locus amplified fragment sequencing (SLAF-seq) and its application to Quantitative Trait Loci (QTL) analysis for boll weight in upland cotton (Gossypium hirsutum.)
Source: BMC Plant Biol. 2016 Apr 11;16:79. doi: 10.1186/s12870-016-0741-4 (PMC4827241; doi:10.1186/s12870-016-0741-4)
Supplement: Additional file 3: Table S3. — The X2_value and P_value of all the markers in the genetic map. (XLSX 233 kb) [file 12870_2016_741_MOESM3_ESM.xlsx]

## Sheet: Sheet1
Markers Name	No.chromosome	X2_value	P_value
CRI-SNP3	Chr01	1.03419	0.30918
CRI-SNP4	Chr01	6.52096	0.010661
CRI-SNP5	Chr01	2.78161	0.095352
CRI-SNP6	Chr01	2.78161	0.095352
CRI-SNP8	Chr01	6.125	0.013328
CRI-SNP9	Chr01	6.32331	0.011916
CRI-SNP10	Chr01	7.03125	0.0080099
CRI-SNP15	Chr01	5.85075	0.01557
CRI-SNP20	Chr01	4.94505	0.026165
CRI-SNP50	Chr01	3.64828	0.056127
CRI-SNP53	Chr01	0.833333	0.36131
CRI-SNP54	Chr01	0.819672	0.36528
CRI-SNP55	Chr01	0.230769	0.63095
CRI-SNP57	Chr01	0.0508475	0.8216
CRI-SNP58	Chr01	0.490909	0.48352
CRI-SNP59	Chr01	0.385542	0.53465
CRI-SNP60	Chr01	4.36364	0.036714
CRI-SNP61	Chr01	4.69925	0.030176
CRI-SNP62	Chr01	4.69925	0.030176
CRI-SNP63	Chr01	4.69925	0.030176
CRI-SNP72	Chr01	1.42029	0.23336
CRI-SNP73	Chr01	3.97647	0.04614
CRI-SNP74	Chr01	3.97647	0.04614
CRI-SNP75	Chr01	0.536424	0.46392
CRI-SNP76	Chr01	0.421053	0.51641
CRI-SNP77	Chr01	2.31429	0.12819
CRI-SNP79	Chr01	0.704225	0.40137
CRI-SNP81	Chr01	6.22963	0.012563
CRI-SNP85	Chr01	4.61176	0.031753
CRI-SNP86	Chr01	6.49438	0.010822
CRI-SNP88	Chr01	4.55814	0.032763
CRI-SNP89	Chr01	5.35669	0.020643
CRI-SNP90	Chr01	5.35669	0.020643
CRI-SNP91	Chr01	2.89855	0.088659
CRI-SNP92	Chr01	2.89855	0.088659
CRI-SNP94	Chr01	4.66667	0.030754
CRI-SNP95	Chr01	4.38961	0.036159
CRI-SNP96	Chr01	4.89262	0.026972
CRI-SNP97	Chr01	4.56757	0.032583
CRI-SNP98	Chr01	4.2517	0.039211
CRI-SNP99	Chr01	3.93082	0.047409
CRI-SNP100	Chr01	4.27848	0.038598
CRI-SNP102	Chr01	5.68639	0.017097
CRI-SNP103	Chr01	6.09524	0.013555
CRI-SNP104	Chr01	6.36842	0.011617
CRI-SNP106	Chr01	5.56489	0.018324
CRI-SNP107	Chr01	9.30233	0.0022886
CRI-SNP108	Chr01	5.81818	0.015861
CRI-SNP110	Chr01	5.76923	0.016309
CRI-SNP112	Chr01	9.18367	0.0024418
CRI-SNP113	Chr01	5.17241	0.022948
CRI-SNP114	Chr01	5.49143	0.01911
CRI-SNP115	Chr01	5.81818	0.015861
CRI-SNP116	Chr01	6.15254	0.013122
CRI-SNP117	Chr01	7.30872	0.0068621
CRI-SNP118	Chr01	2.71429	0.099453
CRI-SNP119	Chr01	5.92105	0.014961
CRI-SNP120	Chr01	9.5	0.0020547
CRI-SNP121	Chr01	8.91358	0.0028306
CRI-SNP122	Chr01	6.9209	0.0085194
CRI-SNP123	Chr01	6.15254	0.013122
CRI-SNP124	Chr01	5.29412	0.021398
CRI-SNP125	Chr01	5.88506	0.01527
CRI-SNP126	Chr01	2.79845	0.094356
CRI-SNP127	Chr01	2.24031	0.13445
CRI-SNP128	Chr01	2	0.1573
CRI-SNP129	Chr01	2.27559	0.13142
CRI-SNP131	Chr01	6.32331	0.011916
CRI-SNP133	Chr01	6.64935	0.0099192
CRI-SNP134	Chr01	7.2	0.0072904
CRI-SNP135	Chr01	7.2	0.0072904
CRI-SNP137	Chr01	4.58491	0.032255
CRI-SNP138	Chr01	7.42424	0.0064351
CRI-SNP140	Chr01	2.55752	0.10977
CRI-SNP141	Chr01	5.12121	0.023635
CRI-SNP144	Chr01	3.22581	0.072486
CRI-SNP146	Chr01	3.70588	0.054221
CRI-SNP147	Chr01	7.18803	0.0073391
CRI-SNP148	Chr01	7.18803	0.0073391
CRI-SNP149	Chr01	4.26316	0.038947
CRI-SNP150	Chr01	3.90323	0.048194
CRI-SNP152	Chr01	2.1039	0.14692
CRI-SNP153	Chr01	3.83436	0.050212
CRI-SNP154	Chr01	3.42857	0.064078
CRI-SNP157	Chr01	2.45578	0.11709
CRI-SNP158	Chr01	3.09357	0.078602
CRI-SNP159	Chr01	4.23529	0.039592
CRI-SNP160	Chr01	4.21387	0.040095
CRI-SNP161	Chr01	6.22286	0.012611
CRI-SNP162	Chr01	6.56818	0.010382
CRI-SNP163	Chr01	4.50575	0.033781
CRI-SNP165	Chr01	8.83226	0.0029595
CRI-SNP166	Chr01	0.780645	0.37694
CRI-SNP168	Chr01	0.0514286	0.8206
CRI-SNP171	Chr01	10.7556	0.0010397
CRI-SNP174	Chr01	1.15294	0.28293
CRI-SNP176	Chr01	2.025	0.15473
CRI-SNP177	Chr01	2.54913	0.11035
CRI-SNP180	Chr01	2.03175	0.15404
CRI-SNP181	Chr01	1.53125	0.21592
CRI-SNP182	Chr01	1.31008	0.25238
CRI-SNP183	Chr01	1.50769	0.21949
CRI-SNP185	Chr01	0.174825	0.67586
CRI-SNP187	Chr01	0.542373	0.46145
CRI-SNP188	Chr01	0.0588235	0.80837
CRI-SNP189	Chr01	0.027027	0.86942
CRI-SNP192	Chr01	5.15789	0.023141
CRI-SNP193	Chr01	5.92105	0.014961
CRI-SNP194	Chr01	4.02381	0.044862
CRI-SNP195	Chr01	4.02381	0.044862
CRI-SNP196	Chr01	4.02381	0.044862
CRI-SNP197	Chr01	2.13609	0.14387
CRI-SNP198	Chr01	1.90588	0.16742
CRI-SNP199	Chr01	0.00869565	0.9257
CRI-SNP200	Chr01	0.0769231	0.78151
CRI-SNP201	Chr01	0.542373	0.46145
CRI-SNP202	Chr01	0.965714	0.32575
CRI-SNP203	Chr01	0	1
CRI-SNP204	Chr01	0	1
CRI-SNP205	Chr01	1.86452	0.1721
CRI-SNP207	Chr01	1.86207	0.17239
CRI-SNP208	Chr01	1.65143	0.19876
CRI-SNP209	Chr01	3.08392	0.07907
CRI-SNP210	Chr01	0.19084	0.66222
CRI-SNP211	Chr01	3.53107	0.060229
CRI-SNP212	Chr01	1.22034	0.26929
CRI-SNP213	Chr01	1.22034	0.26929
CRI-SNP214	Chr01	0.571429	0.44969
CRI-SNP215	Chr01	0.877193	0.34897
CRI-SNP216	Chr01	2.06286	0.15093
CRI-SNP220	Chr01	2.75	0.097254
CRI-SNP221	Chr01	2.75	0.097254
CRI-SNP222	Chr01	2.5641	0.10931
CRI-SNP223	Chr01	2.63158	0.10476
CRI-SNP224	Chr01	3.46988	0.062496
CRI-SNP225	Chr01	1.2	0.27332
CRI-SNP226	Chr01	1.2	0.27332
CRI-SNP229	Chr01	5.6443	0.017512
CRI-SNP230	Chr01	5.2973	0.021359
CRI-SNP231	Chr01	4.95918	0.025952
CRI-SNP232	Chr01	4.95918	0.025952
CRI-SNP238	Chr01	1.47126	0.22515
CRI-SNP241	Chr01	0.276923	0.59872
CRI-SNP243	Chr01	0.210084	0.6467
CRI-SNP250	Chr01	3.45714	0.062979
CRI-SNP253	Chr01	2.24719	0.13386
CRI-SNP254	Chr01	0.203252	0.65211
CRI-SNP255	Chr01	0.203252	0.65211
CRI-SNP259	Chr01	0.125	0.72367
CRI-SNP260	Chr01	0.368421	0.54387
CRI-SNP261	Chr01	0.477612	0.48951
CRI-SNP262	Chr01	0.699422	0.40298
CRI-SNP263	Chr01	0.468208	0.49381
CRI-SNP264	Chr01	0.468208	0.49381
CRI-SNP265	Chr01	1.11364	0.29129
CRI-SNP266	Chr01	1.18033	0.27729
CRI-SNP268	Chr01	6.53333	0.010587
CRI-SNP269	Chr01	7.71429	0.0054786
CRI-SNP270	Chr01	0.415584	0.51915
CRI-SNP271	Chr01	1.74419	0.18661
CRI-SNP273	Chr01	1.12644	0.28854
CRI-SNP274	Chr01	1.66667	0.19671
CRI-SNP275	Chr01	1.39752	0.23714
CRI-SNP276	Chr01	2.312	0.12838
CRI-SNP277	Chr01	0.24	0.62421
CRI-SNP280	Chr01	2.01676	0.15557
CRI-SNP281	Chr01	0.632911	0.42629
CRI-SNP282	Chr01	0.515924	0.47259
CRI-SNP283	Chr01	0.770701	0.38
CRI-SNP286	Chr01	1.96599	0.16087
CRI-SNP287	Chr01	0	1
CRI-SNP288	Chr01	1.77301	0.18301
CRI-SNP289	Chr01	0.320261	0.57145
CRI-SNP290	Chr01	0.236842	0.6265
CRI-SNP291	Chr01	1.30667	0.253
CRI-SNP292	Chr01	0.649351	0.42035
CRI-SNP293	Chr01	1.20988	0.27136
CRI-SNP294	Chr01	1.20988	0.27136
CRI-SNP298	Chr01	2.49153	0.11446
CRI-SNP299	Chr01	2.24719	0.13386
CRI-SNP304	Chr01	2.01676	0.15557
CRI-SNP305	Chr01	4.43077	0.035297
CRI-SNP306	Chr01	4.10078	0.042864
CRI-SNP307	Chr01	4.77099	0.028943
CRI-SNP310	Chr01	0.463768	0.49587
CRI-SNP311	Chr01	0.410256	0.52184
CRI-SNP312	Chr01	0.415584	0.51915
CRI-SNP313	Chr01	1.11364	0.29129
CRI-SNP314	Chr01	1.27119	0.25954
CRI-SNP315	Chr01	2.38095	0.12282
CRI-SNP316	Chr01	2.13609	0.14387
CRI-SNP318	Chr01	0.00719424	0.93241
CRI-SNP319	Chr01	0.00719424	0.93241
CRI-SNP320	Chr01	0.179856	0.6715
CRI-SNP321	Chr01	2.5974	0.10704
CRI-SNP322	Chr01	2.32903	0.12698
CRI-SNP323	Chr01	1.79503	0.18031
CRI-SNP326	Chr01	0.109589	0.74061
CRI-SNP327	Chr01	1.34731	0.24575
CRI-SNP328	Chr01	1.54217	0.2143
CRI-SNP333	Chr01	1.49007	0.22221
CRI-SNP334	Chr01	1.49007	0.22221
CRI-SNP336	Chr01	1.52381	0.21704
CRI-SNP337	Chr01	1.73054	0.18834
CRI-SNP338	Chr01	1.4	0.23672
CRI-SNP339	Chr01	1.59574	0.20651
CRI-SNP341	Chr01	0.48503	0.48615
CRI-SNP342	Chr01	0.595238	0.4404
CRI-SNP343	Chr01	0.595238	0.4404
CRI-SNP344	Chr01	1.92857	0.16491
CRI-SNP345	Chr01	1.93939	0.16373
CRI-SNP346	Chr01	2.07914	0.14932
CRI-SNP347	Chr01	0.96	0.32719
CRI-SNP349	Chr01	2.312	0.12838
CRI-SNP350	Chr01	3.18421	0.074353
CRI-SNP351	Chr01	1.82022	0.17729
CRI-SNP353	Chr01	6.64935	0.0099192
CRI-SNP354	Chr01	5.92105	0.014961
CRI-SNP355	Chr01	1.61871	0.20327
CRI-SNP356	Chr01	1.91045	0.16691
CRI-SNP358	Chr01	2.66667	0.10247
CRI-SNP359	Chr01	2.73973	0.097882
CRI-SNP361	Chr01	5.81818	0.015861
CRI-SNP365	Chr01	1.57343	0.20971
CRI-SNP366	Chr01	1.18182	0.27699
CRI-SNP368	Chr01	3.14286	0.07626
CRI-SNP369	Chr01	1.79503	0.18031
CRI-SNP370	Chr01	1.25641	0.26233
CRI-SNP371	Chr01	1.45161	0.22827
CRI-SNP372	Chr01	1.69006	0.19359
CRI-SNP374	Chr01	0.320261	0.57145
CRI-SNP375	Chr01	3.17266	0.07488
CRI-SNP377	Chr01	0.214286	0.64343
CRI-SNP380	Chr01	0.818182	0.36571
CRI-SNP384	Chr01	0.129032	0.71944
CRI-SNP385	Chr01	1.38028	0.24005
CRI-SNP386	Chr01	1.88372	0.16991
CRI-SNP387	Chr01	1.88372	0.16991
CRI-SNP390	Chr01	0.00662252	0.93514
CRI-SNP391	Chr01	6.61765	0.010097
CRI-SNP395	Chr01	0.714286	0.39802
CRI-SNP396	Chr01	0.827586	0.36297
CRI-SNP397	Chr01	0.582734	0.44524
CRI-SNP398	Chr01	1.15294	0.28293
CRI-SNP400	Chr01	0.305085	0.58071
CRI-SNP401	Chr01	0.126984	0.72158
CRI-SNP402	Chr01	0.025974	0.87196
CRI-SNP403	Chr01	0.16129	0.68797
CRI-SNP404	Chr01	1.21622	0.2701
CRI-SNP405	Chr01	0.444444	0.50499
CRI-SNP406	Chr01	0.177305	0.6737
CRI-SNP407	Chr01	0.147929	0.70052
CRI-SNP408	Chr01	1.84076	0.17486
CRI-SNP409	Chr01	0.714286	0.39802
CRI-SNP410	Chr01	0.654054	0.41867
CRI-SNP412	Chr01	1.23358	0.26671
CRI-SNP413	Chr01	0.0588235	0.80837
CRI-SNP414	Chr01	1.06522	0.30203
CRI-SNP417	Chr01	1.67052	0.19619
CRI-SNP418	Chr01	0	1
CRI-SNP419	Chr01	2.9887	0.083847
CRI-SNP421	Chr01	0.675978	0.41098
CRI-SNP422	Chr01	1.07692	0.29939
CRI-SNP423	Chr01	0.28655	0.59244
CRI-SNP424	Chr01	1.07643	0.2995
CRI-SNP425	Chr01	1.07643	0.2995
CRI-SNP426	Chr01	1.45161	0.22827
CRI-SNP427	Chr01	0.988304	0.32016
CRI-SNP429	Chr01	0.179856	0.6715
CRI-SNP430	Chr01	0.114286	0.73532
CRI-SNP431	Chr01	0.00653595	0.93557
CRI-SNP433	Chr01	0.172414	0.67798
CRI-SNP434	Chr01	0.062069	0.80326
CRI-SNP435	Chr01	0.111111	0.73888
CRI-SNP436	Chr01	2.73973	0.097882
CRI-SNP437	Chr01	0.151515	0.69709
CRI-SNP441	Chr01	0.00662252	0.93514
CRI-SNP442	Chr01	0.00671141	0.93471
CRI-SNP444	Chr01	1.04969	0.30558
CRI-SNP447	Chr01	1	0.31731
CRI-SNP448	Chr01	0.347826	0.55535
CRI-SNP449	Chr01	0.0888889	0.76559
CRI-SNP450	Chr01	0.661202	0.41614
CRI-SNP451	Chr01	0.0235294	0.87809
CRI-SNP454	Chr01	0.542373	0.46145
CRI-SNP455	Chr01	0.289941	0.59026
CRI-SNP456	Chr01	0.00662252	0.93514
CRI-SNP457	Chr01	0.283237	0.59459
CRI-SNP459	Chr01	0.79085	0.37384
CRI-SNP460	Chr01	0.657895	0.4173
CRI-SNP461	Chr01	0.801325	0.3707
CRI-SNP463	Chr01	4.63014	0.031415
CRI-SNP467	Chr01	0.290323	0.59001
CRI-SNP468	Chr01	1.44118	0.22995
CRI-SNP469	Chr01	0.328859	0.56633
CRI-SNP471	Chr01	1.8	0.17971
CRI-SNP472	Chr01	1.18182	0.27699
CRI-SNP473	Chr02	0.0273973	0.86853
CRI-SNP474	Chr02	0.00621118	0.93718
CRI-SNP475	Chr02	0.684932	0.40789
CRI-SNP477	Chr02	0.0756303	0.78331
CRI-SNP478	Chr02	0	1
CRI-SNP479	Chr02	0.4	0.52709
CRI-SNP480	Chr02	0.125	0.72367
CRI-SNP481	Chr02	0.129032	0.71944
CRI-SNP482	Chr02	0.595238	0.4404
CRI-SNP483	Chr02	0.328859	0.56633
CRI-SNP484	Chr02	0.536424	0.46392
CRI-SNP485	Chr02	0.324503	0.56891
CRI-SNP486	Chr02	0.00740741	0.93141
CRI-SNP488	Chr02	2.5641	0.10931
CRI-SNP489	Chr02	3.64557	0.056219
CRI-SNP490	Chr02	2.77358	0.095831
CRI-SNP491	Chr02	1.9396	0.16371
CRI-SNP492	Chr02	1.72973	0.18845
CRI-SNP493	Chr02	0.923664	0.33651
CRI-SNP494	Chr02	0.923664	0.33651
CRI-SNP495	Chr02	1.10769	0.29258
CRI-SNP496	Chr02	1.10769	0.29258
CRI-SNP497	Chr02	0.00606061	0.93795
CRI-SNP498	Chr02	0.00571429	0.93974
CRI-SNP499	Chr02	0	1
CRI-SNP500	Chr02	0.0294118	0.86383
CRI-SNP501	Chr02	1.96923	0.16053
CRI-SNP502	Chr02	2.20611	0.13746
CRI-SNP503	Chr02	2.20611	0.13746
CRI-SNP504	Chr02	2.20611	0.13746
CRI-SNP505	Chr02	1.96923	0.16053
CRI-SNP506	Chr02	0.00645161	0.93598
CRI-SNP511	Chr02	0.0769231	0.78151
CRI-SNP512	Chr02	0.404959	0.52454
CRI-SNP513	Chr02	1.10458	0.29326
CRI-SNP514	Chr02	0	1
CRI-SNP516	Chr02	0.0930233	0.76037
CRI-SNP517	Chr02	1.52381	0.21704
CRI-SNP518	Chr02	0.00613497	0.93757
CRI-SNP519	Chr02	0.15528	0.69354
CRI-SNP520	Chr02	0.47929	0.48874
CRI-SNP521	Chr02	0.380952	0.53709
CRI-SNP524	Chr02	1.01408	0.31393
CRI-SNP525	Chr02	1.18182	0.27699
CRI-SNP526	Chr02	0.2	0.65472
CRI-SNP528	Chr02	0.0743802	0.78506
CRI-SNP529	Chr02	0.692308	0.40538
CRI-SNP530	Chr02	0.542373	0.46145
CRI-SNP531	Chr02	0.295082	0.58698
CRI-SNP532	Chr02	0.883212	0.34732
CRI-SNP534	Chr02	0.362963	0.54687
CRI-SNP535	Chr02	0.4	0.52709
CRI-SNP537	Chr02	0.0327869	0.85631
CRI-SNP538	Chr02	0.362963	0.54687
CRI-SNP539	Chr02	2.14074	0.14343
CRI-SNP540	Chr02	2.14074	0.14343
CRI-SNP541	Chr02	3.0303	0.081723
CRI-SNP543	Chr02	0.328859	0.56633
CRI-SNP545	Chr02	0.368421	0.54387
CRI-SNP546	Chr02	0.272727	0.60151
CRI-SNP564	Chr02	4.43077	0.035297
CRI-SNP569	Chr02	9.21818	0.0023962
CRI-SNP577	Chr02	10.4638	0.0012174
CRI-SNP581	Chr02	9.37662	0.0021977
CRI-SNP582	Chr02	8.52632	0.0035005
CRI-SNP585	Chr02	6.62205	0.010072
CRI-SNP602	Chr02	9.4472	0.0021147
CRI-SNP607	Chr02	7.75758	0.0053488
CRI-SNP611	Chr02	2.80892	0.093742
CRI-SNP612	Chr02	2.95122	0.085813
CRI-SNP613	Chr02	6.13869	0.013226
CRI-SNP614	Chr02	1.28571	0.25684
CRI-SNP616	Chr02	1.63277	0.20132
CRI-SNP617	Chr02	0	1
CRI-SNP618	Chr02	1.04969	0.30558
CRI-SNP619	Chr02	0.847458	0.35727
CRI-SNP621	Chr02	1.88889	0.16933
CRI-SNP622	Chr02	1.92308	0.16552
CRI-SNP624	Chr02	1.53061	0.21602
CRI-SNP629	Chr02	1.81761	0.1776
CRI-SNP630	Chr02	3.13913	0.076435
CRI-SNP633	Chr02	0.988304	0.32016
CRI-SNP634	Chr02	0.25	0.61707
CRI-SNP637	Chr02	0.182482	0.66925
CRI-SNP638	Chr02	0.283237	0.59459
CRI-SNP639	Chr02	0.289941	0.59026
CRI-SNP640	Chr02	0.704348	0.40133
CRI-SNP641	Chr02	0.609756	0.43488
CRI-SNP642	Chr02	0.209302	0.64731
CRI-SNP643	Chr02	1.85507	0.17319
CRI-SNP645	Chr02	1.18182	0.27699
CRI-SNP646	Chr02	0.490909	0.48352
CRI-SNP647	Chr02	2.02098	0.15514
CRI-SNP648	Chr02	2.03175	0.15404
CRI-SNP649	Chr02	0.225	0.63526
CRI-SNP650	Chr02	2.21472	0.1367
CRI-SNP651	Chr02	2.95122	0.085813
CRI-SNP652	Chr02	0.385542	0.53465
CRI-SNP653	Chr02	3.31507	0.068648
CRI-SNP654	Chr02	2.63158	0.10476
CRI-SNP655	Chr02	2.88235	0.089555
CRI-SNP656	Chr02	1.92857	0.16491
CRI-SNP657	Chr02	1.92857	0.16491
CRI-SNP658	Chr02	1.15294	0.28293
CRI-SNP659	Chr02	1.15294	0.28293
CRI-SNP660	Chr02	0.111111	0.73888
CRI-SNP661	Chr02	0.0629371	0.80191
CRI-SNP662	Chr02	2.29936	0.12943
CRI-SNP664	Chr02	0.819672	0.36528
CRI-SNP665	Chr02	0.126984	0.72158
CRI-SNP666	Chr02	0.289941	0.59026
CRI-SNP670	Chr02	0.935065	0.33355
CRI-SNP671	Chr02	1.62025	0.20306
CRI-SNP672	Chr02	0.236842	0.6265
CRI-SNP673	Chr02	0.533333	0.46521
CRI-SNP674	Chr02	0.551724	0.45761
CRI-SNP675	Chr02	1.03681	0.30856
CRI-SNP680	Chr02	0.170068	0.68005
CRI-SNP681	Chr02	0.0070922	0.93289
CRI-SNP682	Chr02	0	1
CRI-SNP683	Chr02	0.00699301	0.93336
CRI-SNP684	Chr02	0.0612245	0.80457
CRI-SNP685	Chr02	1.42017	0.23338
CRI-SNP687	Chr02	1.66234	0.19729
CRI-SNP688	Chr02	1.02857	0.31049
CRI-SNP689	Chr02	0.870504	0.35082
CRI-SNP692	Chr02	1.55556	0.21232
CRI-SNP695	Chr02	1.54217	0.2143
CRI-SNP696	Chr02	0.380952	0.53709
CRI-SNP697	Chr02	0.149701	0.69882
CRI-SNP702	Chr02	0.707602	0.40024
CRI-SNP704	Chr02	0.536424	0.46392
CRI-SNP705	Chr02	0.675676	0.41108
CRI-SNP706	Chr02	0.079646	0.77778
CRI-SNP708	Chr02	1.13953	0.28575
CRI-SNP709	Chr02	1.41509	0.23421
CRI-SNP712	Chr02	0.0552147	0.81423
CRI-SNP715	Chr02	1.99115	0.15822
CRI-SNP716	Chr02	0.733333	0.39181
CRI-SNP718	Chr02	0.47929	0.48874
CRI-SNP719	Chr02	0.769231	0.38046
CRI-SNP720	Chr02	0.0273973	0.86853
CRI-SNP722	Chr02	1.46957	0.22541
CRI-SNP723	Chr02	1.46957	0.22541
CRI-SNP724	Chr02	0.0327869	0.85631
CRI-SNP726	Chr02	0.496933	0.48085
CRI-SNP735	Chr02	0.167785	0.68209
CRI-SNP736	Chr02	0.0604027	0.80586
CRI-SNP745	Chr02	0.79085	0.37384
CRI-SNP746	Chr02	0.972973	0.32394
CRI-SNP747	Chr02	0.457627	0.49874
CRI-SNP748	Chr02	0.363636	0.54649
CRI-SNP749	Chr02	0.28	0.5967
CRI-SNP750	Chr02	0.5	0.4795
CRI-SNP751	Chr02	0.233766	0.62874
CRI-SNP752	Chr02	0.105263	0.7456
CRI-SNP753	Chr02	0.109589	0.74061
CRI-SNP754	Chr02	0.253521	0.61461
CRI-SNP757	Chr02	1.41509	0.23421
CRI-SNP758	Chr02	0.0243902	0.8759
CRI-SNP759	Chr02	0	1
CRI-SNP760	Chr02	0.00606061	0.93795
CRI-SNP761	Chr02	1.34247	0.2466
CRI-SNP762	Chr02	1.34247	0.2466
CRI-SNP763	Chr02	1.16552	0.28032
CRI-SNP764	Chr02	1.16552	0.28032
CRI-SNP765	Chr02	1.27068	0.25964
CRI-SNP766	Chr02	0.00671141	0.93471
CRI-SNP767	Chr02	0.457627	0.49874
CRI-SNP768	Chr02	0.457627	0.49874
CRI-SNP769	Chr02	0.503106	0.47814
CRI-SNP773	Chr02	0.558621	0.45482
CRI-SNP774	Chr02	0.268657	0.60423
CRI-SNP775	Chr02	0.342657	0.5583
CRI-SNP776	Chr02	0.00680272	0.93427
CRI-SNP846	Chr02	0.170068	0.68005
CRI-SNP848	Chr02	0.666667	0.41422
CRI-SNP855	Chr02	8.81295	0.002991
CRI-SNP856	Chr02	8.37681	0.0038004
CRI-SNP859	Chr02	8.75676	0.0030846
CRI-SNP908	Chr03	1.73054	0.18834
CRI-SNP909	Chr03	1.54217	0.2143
CRI-SNP910	Chr03	1.19512	0.2743
CRI-SNP911	Chr03	1.85507	0.17319
CRI-SNP912	Chr03	4.80571	0.028366
CRI-SNP915	Chr03	0.641026	0.42334
CRI-SNP916	Chr03	0.55102	0.4579
CRI-SNP917	Chr03	0.337931	0.56103
CRI-SNP919	Chr03	3.08392	0.07907
CRI-SNP921	Chr03	1.95652	0.16189
CRI-SNP923	Chr03	0.0559006	0.8131
CRI-SNP924	Chr03	0.1	0.75183
CRI-SNP925	Chr03	0.1	0.75183
CRI-SNP926	Chr03	0.372093	0.54187
CRI-SNP928	Chr03	0.133333	0.715
CRI-SNP929	Chr03	1.34731	0.24575
CRI-SNP930	Chr03	1.34731	0.24575
CRI-SNP931	Chr03	1.52381	0.21704
CRI-SNP932	Chr03	2.35294	0.12505
CRI-SNP933	Chr03	4.44737	0.034955
CRI-SNP934	Chr03	2.52	0.11241
CRI-SNP935	Chr03	0.48503	0.48615
CRI-SNP936	Chr03	0.385542	0.53465
CRI-SNP937	Chr03	2.6129	0.106
CRI-SNP938	Chr03	2.27559	0.13142
CRI-SNP941	Chr03	1.92308	0.16552
CRI-SNP942	Chr03	0.833333	0.36131
CRI-SNP943	Chr03	1.27068	0.25964
CRI-SNP946	Chr03	0.591241	0.44194
CRI-SNP947	Chr03	0.699422	0.40298
CRI-SNP948	Chr03	0.574713	0.44839
CRI-SNP949	Chr03	0.324503	0.56891
CRI-SNP950	Chr03	0.0888889	0.76559
CRI-SNP951	Chr03	0.102564	0.74877
CRI-SNP952	Chr03	3.528	0.060341
CRI-SNP953	Chr03	0.595238	0.4404
CRI-SNP954	Chr03	0.00636943	0.93639
CRI-SNP955	Chr03	0.00729927	0.93192
CRI-SNP956	Chr03	4.82781	0.028004
CRI-SNP961	Chr03	8.61006	0.0033431
CRI-SNP962	Chr03	8.71975	0.0031478
CRI-SNP963	Chr03	9.25641	0.0023467
CRI-SNP964	Chr03	9.25641	0.0023467
CRI-SNP965	Chr03	10.3896	0.0012673
CRI-SNP967	Chr03	2.84516	0.091649
CRI-SNP968	Chr03	2.5641	0.10931
CRI-SNP969	Chr03	2.5641	0.10931
CRI-SNP970	Chr03	2.32903	0.12698
CRI-SNP972	Chr03	0.0552147	0.81423
CRI-SNP974	Chr03	1.50588	0.21977
CRI-SNP975	Chr03	0.289941	0.59026
CRI-SNP976	Chr03	2.35948	0.12452
CRI-SNP977	Chr03	1.47059	0.22525
CRI-SNP978	Chr03	1.43312	0.23126
CRI-SNP979	Chr03	1.43312	0.23126
CRI-SNP980	Chr03	1.82022	0.17729
CRI-SNP981	Chr03	1.61453	0.20386
CRI-SNP982	Chr03	0.0253165	0.87358
CRI-SNP983	Chr03	0	1
CRI-SNP984	Chr03	0.490909	0.48352
CRI-SNP987	Chr03	0.770701	0.38
CRI-SNP990	Chr03	3.36641	0.066539
CRI-SNP991	Chr03	0.704348	0.40133
CRI-SNP992	Chr03	0.170068	0.68005
CRI-SNP993	Chr03	0.6	0.43858
CRI-SNP995	Chr03	0.392	0.53125
CRI-SNP996	Chr03	0.28125	0.59588
CRI-SNP999	Chr03	1.19512	0.2743
CRI-SNP1000	Chr03	1.19512	0.2743
CRI-SNP1001	Chr03	0.347518	0.55552
CRI-SNP1002	Chr03	0.00645161	0.93598
CRI-SNP1004	Chr03	2.95122	0.085813
CRI-SNP1006	Chr03	2.08671	0.14859
CRI-SNP1007	Chr03	2.78161	0.095352
CRI-SNP1008	Chr03	0.00564972	0.94008
CRI-SNP1009	Chr03	2.5641	0.10931
CRI-SNP1010	Chr03	1.47126	0.22515
CRI-SNP1011	Chr03	0.00571429	0.93974
CRI-SNP1012	Chr03	1.66667	0.19671
CRI-SNP1013	Chr03	1.46269	0.2265
CRI-SNP1015	Chr03	1.28571	0.25684
CRI-SNP1016	Chr03	3.08547	0.078995
CRI-SNP1017	Chr03	6.72093	0.0095288
CRI-SNP1018	Chr03	6.02353	0.014116
CRI-SNP1020	Chr03	6.5641	0.010406
CRI-SNP1021	Chr03	3.72308	0.053665
CRI-SNP1022	Chr03	2.53125	0.11161
CRI-SNP1024	Chr03	5.49143	0.01911
CRI-SNP1025	Chr03	2.14074	0.14343
CRI-SNP1034	Chr03	1.30667	0.253
CRI-SNP1035	Chr03	1.13423	0.28688
CRI-SNP1037	Chr03	0.097561	0.75478
CRI-SNP1038	Chr03	0.0656934	0.79771
CRI-SNP1039	Chr03	0.174825	0.67586
CRI-SNP1040	Chr03	0.0229885	0.87949
CRI-SNP1041	Chr03	0.0520231	0.81958
CRI-SNP1042	Chr03	0.0229885	0.87949
CRI-SNP1043	Chr03	0.0229885	0.87949
CRI-SNP1045	Chr03	0.0285714	0.86577
CRI-SNP1046	Chr03	0.0647482	0.79914
CRI-SNP1047	Chr03	0.0285714	0.86577
CRI-SNP1048	Chr03	0	1
CRI-SNP1057	Chr03	1.19512	0.2743
CRI-SNP1059	Chr03	0.0963855	0.75621
CRI-SNP1061	Chr03	0.883212	0.34732
CRI-SNP1062	Chr03	0.0273973	0.86853
CRI-SNP1064	Chr03	0.0253165	0.87358
CRI-SNP1065	Chr03	0.025641	0.87278
CRI-SNP1066	Chr03	0.101266	0.75032
CRI-SNP1067	Chr03	0.025641	0.87278
CRI-SNP1068	Chr03	0.174825	0.67586
CRI-SNP1069	Chr03	0.0638298	0.80054
CRI-SNP1072	Chr03	0.47929	0.48874
CRI-SNP1074	Chr03	0.268657	0.60423
CRI-SNP1075	Chr03	0.174825	0.67586
CRI-SNP1078	Chr03	1.07643	0.2995
CRI-SNP1079	Chr03	0.632911	0.42629
CRI-SNP1080	Chr03	0.410256	0.52184
CRI-SNP1081	Chr03	0.0987654	0.75332
CRI-SNP1082	Chr03	0	1
CRI-SNP1083	Chr03	0.609023	0.43516
CRI-SNP1084	Chr03	2.21918	0.13631
CRI-SNP1085	Chr03	0.0566038	0.81195
CRI-SNP1086	Chr03	0.227848	0.63312
CRI-SNP1088	Chr03	0.24	0.62421
CRI-SNP1092	Chr03	0.111111	0.73888
CRI-SNP1093	Chr03	0.204545	0.65108
CRI-SNP1095	Chr03	0.00653595	0.93557
CRI-SNP1096	Chr03	0.0580645	0.80958
CRI-SNP1097	Chr03	0.0604027	0.80586
CRI-SNP1098	Chr03	0.15528	0.69354
CRI-SNP1102	Chr03	0.0898876	0.76432
CRI-SNP1103	Chr03	0.00591716	0.93868
CRI-SNP1104	Chr03	0.0909091	0.76302
CRI-SNP1105	Chr03	0	1
CRI-SNP1109	Chr03	0.986301	0.32065
CRI-SNP1110	Chr03	0.0573248	0.81078
CRI-SNP1111	Chr03	0.00578035	0.9394
CRI-SNP1112	Chr03	0.0538922	0.81642
CRI-SNP1113	Chr03	0.0538922	0.81642
CRI-SNP1115	Chr03	0.0263158	0.87113
CRI-SNP1116	Chr03	0.16129	0.68797
CRI-SNP1118	Chr03	0.847458	0.35727
CRI-SNP1119	Chr03	0.115942	0.73348
CRI-SNP1120	Chr03	0.0697674	0.79168
CRI-SNP1121	Chr03	0.509434	0.47538
CRI-SNP1122	Chr03	0.0508475	0.8216
CRI-SNP1123	Chr03	0.0266667	0.87028
CRI-SNP1126	Chr03	0.574713	0.44839
CRI-SNP1128	Chr03	2.27044	0.13186
CRI-SNP1130	Chr03	0.648	0.42083
CRI-SNP1133	Chr03	0.944134	0.33122
CRI-SNP1134	Chr03	0.337931	0.56103
CRI-SNP1137	Chr03	0.0580645	0.80958
CRI-SNP1138	Chr03	1.16552	0.28032
CRI-SNP1140	Chr03	0.574713	0.44839
CRI-SNP1141	Chr03	0	1
CRI-SNP1142	Chr03	0	1
CRI-SNP1153	Chr03	9.63333	0.0019108
CRI-SNP1154	Chr03	6.32331	0.011916
CRI-SNP1155	Chr03	7.11852	0.0076292
CRI-SNP1162	Chr03	7.90323	0.0049347
CRI-SNP1166	Chr03	4.64331	0.031175
CRI-SNP1170	Chr03	6.22963	0.012563
CRI-SNP1171	Chr03	8.20253	0.0041832
CRI-SNP1178	Chr03	6.52174	0.010656
CRI-SNP1179	Chr03	4.44538	0.034996
CRI-SNP1181	Chr03	9.49612	0.0020591
CRI-SNP1182	Chr03	7.7044	0.0055086
CRI-SNP1190	Chr03	9.25714	0.0023458
CRI-SNP1204	Chr03	2.65574	0.10318
CRI-SNP1213	Chr03	2.34959	0.12532
CRI-SNP1219	Chr03	8.22148	0.0041398
CRI-SNP1222	Chr03	9.63855	0.0019054
CRI-SNP1226	Chr03	6.92308	0.008509
CRI-SNP1227	Chr03	3.78947	0.051576
CRI-SNP1229	Chr03	10.4701	0.0012132
CRI-SNP1231	Chr03	10.6667	0.0010908
CRI-SNP1234	Chr03	3.66667	0.055511
CRI-SNP1235	Chr03	3.66667	0.055511
CRI-SNP1236	Chr03	6.8374	0.0089269
CRI-SNP1238	Chr03	2.84252	0.0918
CRI-SNP1239	Chr03	9.96923	0.0015918
CRI-SNP1240	Chr03	9.13924	0.0025018
CRI-SNP1241	Chr03	8.61006	0.0033431
CRI-SNP1242	Chr03	7.56354	0.0059561
CRI-SNP1243	Chr03	10.2081	0.0013983
CRI-SNP1248	Chr03	8.25714	0.0040592
CRI-SNP1249	Chr03	8.25714	0.0040592
CRI-SNP1250	Chr03	9.21818	0.0023962
CRI-SNP1254	Chr03	0.0552147	0.81423
CRI-SNP1255	Chr03	1.11921	0.29009
CRI-SNP1256	Chr03	9.1746	0.002454
CRI-SNP1258	Chr03	6.82667	0.0089807
CRI-SNP1260	Chr03	5.82424	0.015807
CRI-SNP1261	Chr03	5.42169	0.019888
CRI-SNP1262	Chr03	4.78049	0.028784
CRI-SNP1263	Chr03	9.37662	0.0021977
CRI-SNP1264	Chr03	0.324503	0.56891
CRI-SNP1265	Chr03	1.07463	0.2999
CRI-SNP1267	Chr03	3.08392	0.07907
CRI-SNP1268	Chr03	10.8129	0.001008
CRI-SNP1270	Chr03	5.82759	0.015777
CRI-SNP1273	Chr03	0.0687023	0.79324
CRI-SNP1276	Chr03	0.114286	0.73532
CRI-SNP1280	Chr03	0.632911	0.42629
CRI-SNP1281	Chr03	0.515924	0.47259
CRI-SNP1282	Chr03	0.0559006	0.8131
CRI-SNP1283	Chr03	0.976879	0.32297
CRI-SNP1286	Chr03	0.137931	0.71035
CRI-SNP1289	Chr03	0.463768	0.49587
CRI-SNP1293	Chr03	5.84416	0.015629
CRI-SNP1294	Chr03	0.0604027	0.80586
CRI-SNP1295	Chr03	0.0266667	0.87028
CRI-SNP1296	Chr03	0	1
CRI-SNP1297	Chr03	1.38037	0.24004
CRI-SNP1299	Chr03	1.86207	0.17239
CRI-SNP1300	Chr03	0.923077	0.33667
CRI-SNP1323	Chr04	0.561798	0.45354
CRI-SNP1324	Chr04	0.837209	0.3602
CRI-SNP1325	Chr04	0.699422	0.40298
CRI-SNP1326	Chr04	0.574713	0.44839
CRI-SNP1327	Chr04	0.117647	0.7316
CRI-SNP1328	Chr04	0.751553	0.38599
CRI-SNP1329	Chr04	1.36364	0.24291
CRI-SNP1330	Chr04	0.147929	0.70052
CRI-SNP1331	Chr04	2.13333	0.14413
CRI-SNP1332	Chr04	5.44444	0.019631
CRI-SNP1333	Chr04	3.64828	0.056127
CRI-SNP1334	Chr04	4.66667	0.030754
CRI-SNP1335	Chr04	4.78049	0.028784
CRI-SNP1336	Chr04	0.637795	0.42451
CRI-SNP1337	Chr04	0.091954	0.76171
CRI-SNP1338	Chr04	0.206897	0.64921
CRI-SNP1340	Chr04	0.707602	0.40024
CRI-SNP1341	Chr04	1.48837	0.22247
CRI-SNP1342	Chr04	0.793651	0.373
CRI-SNP1344	Chr04	0.457627	0.49874
CRI-SNP1348	Chr04	1.47059	0.22525
CRI-SNP1349	Chr04	2.28169	0.13091
CRI-SNP1350	Chr04	0.0647482	0.79914
CRI-SNP1351	Chr04	1.59669	0.20637
CRI-SNP1352	Chr04	1.71756	0.19001
CRI-SNP1353	Chr04	1.13423	0.28688
CRI-SNP1354	Chr04	0.125	0.72367
CRI-SNP1355	Chr04	0.933702	0.3339
CRI-SNP1356	Chr04	1.08889	0.29672
CRI-SNP1357	Chr04	0.29697	0.58579
CRI-SNP1359	Chr04	2.92265	0.087344
CRI-SNP1363	Chr04	0.79085	0.37384
CRI-SNP1364	Chr04	0.257143	0.61209
CRI-SNP1365	Chr04	0.308176	0.5788
CRI-SNP1366	Chr04	1.95181	0.16239
CRI-SNP1367	Chr04	0.246575	0.6195
CRI-SNP1368	Chr04	0.172414	0.67798
CRI-SNP1369	Chr04	0.0238095	0.87737
CRI-SNP1370	Chr04	0	1
CRI-SNP1371	Chr04	0	1
CRI-SNP1372	Chr04	2.60947	0.10623
CRI-SNP1373	Chr04	2.84706	0.091541
CRI-SNP1376	Chr04	0.101266	0.75032
CRI-SNP1377	Chr04	0.0253165	0.87358
CRI-SNP1378	Chr04	0.00552486	0.94075
CRI-SNP1379	Chr04	0.00552486	0.94075
CRI-SNP1380	Chr04	1.13953	0.28575
CRI-SNP1381	Chr04	1.30058	0.25411
CRI-SNP1383	Chr04	0.947368	0.33039
CRI-SNP1384	Chr04	0.780645	0.37694
CRI-SNP1385	Chr04	0.86747	0.35166
CRI-SNP1387	Chr04	0.0240964	0.87664
CRI-SNP1388	Chr04	2.18919	0.13898
CRI-SNP1389	Chr04	1.88372	0.16991
CRI-SNP1390	Chr04	1.67052	0.19619
CRI-SNP1392	Chr04	2.11111	0.14623
CRI-SNP1393	Chr04	1.69006	0.19359
CRI-SNP1394	Chr04	2.45455	0.11718
CRI-SNP1395	Chr04	4.27848	0.038598
CRI-SNP1396	Chr04	2.98765	0.083902
CRI-SNP1397	Chr04	4.45455	0.034808
CRI-SNP1398	Chr04	0.96	0.32719
CRI-SNP1399	Chr04	0.170068	0.68005
CRI-SNP1400	Chr04	0.170068	0.68005
CRI-SNP1402	Chr04	0.591241	0.44194
CRI-SNP1403	Chr04	0.582734	0.44524
CRI-SNP1404	Chr04	3.20606	0.073366
CRI-SNP1405	Chr04	0.211765	0.64539
CRI-SNP1406	Chr04	2.51304	0.11291
CRI-SNP1407	Chr04	2.24561	0.13399
CRI-SNP1409	Chr04	1.62025	0.20306
CRI-SNP1410	Chr04	4.58491	0.032255
CRI-SNP1411	Chr04	4.03817	0.044482
CRI-SNP1412	Chr04	2.5	0.11385
CRI-SNP1415	Chr04	2.57895	0.10829
CRI-SNP1416	Chr04	0.972973	0.32394
CRI-SNP1417	Chr04	2.52448	0.11209
CRI-SNP1418	Chr04	2.77778	0.095581
CRI-SNP1419	Chr04	1.28947	0.25614
CRI-SNP1420	Chr04	1.28947	0.25614
CRI-SNP1421	Chr04	1.75152	0.18569
CRI-SNP1424	Chr04	3.27027	0.070546
CRI-SNP1425	Chr04	2.21472	0.1367
CRI-SNP1426	Chr04	4.03817	0.044482
CRI-SNP1427	Chr04	4.29851	0.038146
CRI-SNP1428	Chr04	1.69006	0.19359
CRI-SNP1429	Chr04	2.08671	0.14859
CRI-SNP1430	Chr04	1.14966	0.28362
CRI-SNP1434	Chr04	2.35294	0.12505
CRI-SNP1435	Chr04	2.32558	0.12726
CRI-SNP1436	Chr04	2.35294	0.12505
CRI-SNP1442	Chr04	0.742331	0.38892
CRI-SNP1443	Chr04	2.16	0.14164
CRI-SNP1444	Chr04	0.9	0.34278
CRI-SNP1445	Chr04	0.770701	0.38
CRI-SNP1446	Chr04	1.28571	0.25684
CRI-SNP1447	Chr04	2.13609	0.14387
CRI-SNP1449	Chr04	1.56098	0.21152
CRI-SNP1450	Chr04	0.415584	0.51915
CRI-SNP1452	Chr04	0.724551	0.39466
CRI-SNP1454	Chr04	0.00653595	0.93557
CRI-SNP1455	Chr04	0	1
CRI-SNP1458	Chr04	0.246575	0.6195
CRI-SNP1459	Chr04	0.025	0.87437
CRI-SNP1460	Chr04	0.146199	0.70219
CRI-SNP1461	Chr04	0.00636943	0.93639
CRI-SNP1462	Chr04	1.71756	0.19001
CRI-SNP1465	Chr04	3.0578	0.08035
CRI-SNP1466	Chr04	5.92683	0.014912
CRI-SNP1468	Chr04	3.65497	0.055902
CRI-SNP1469	Chr04	1.69173	0.19337
CRI-SNP1470	Chr04	1.46269	0.2265
CRI-SNP1471	Chr04	1.42017	0.23338
CRI-SNP1472	Chr04	0.19685	0.65727
CRI-SNP1474	Chr04	5.14286	0.023342
CRI-SNP1479	Chr04	0.347518	0.55552
CRI-SNP1480	Chr04	0.352518	0.55269
CRI-SNP1481	Chr04	0.26087	0.60952
CRI-SNP1482	Chr04	0.582734	0.44524
CRI-SNP1483	Chr04	0.352518	0.55269
CRI-SNP1484	Chr04	2.29885	0.12947
CRI-SNP1485	Chr04	2.29885	0.12947
CRI-SNP1486	Chr04	4.21387	0.040095
CRI-SNP1487	Chr04	2.21472	0.1367
CRI-SNP1489	Chr04	0.473684	0.4913
CRI-SNP1490	Chr04	0.157233	0.69172
CRI-SNP1491	Chr04	0.15528	0.69354
CRI-SNP1492	Chr04	0.0253165	0.87358
CRI-SNP1493	Chr04	0.00636943	0.93639
CRI-SNP1495	Chr04	0.0559006	0.8131
CRI-SNP1496	Chr04	0.00584795	0.93904
CRI-SNP1498	Chr04	0.144509	0.70384
CRI-SNP1499	Chr04	0.347518	0.55552
CRI-SNP1500	Chr04	0.141243	0.70705
CRI-SNP1501	Chr04	0.141243	0.70705
CRI-SNP1502	Chr04	0.211765	0.64539
CRI-SNP1503	Chr04	0.372093	0.54187
CRI-SNP1506	Chr04	0.328859	0.56633
CRI-SNP1507	Chr04	0.0963855	0.75621
CRI-SNP1508	Chr04	0.648	0.42083
CRI-SNP1509	Chr04	1.225	0.26838
CRI-SNP1510	Chr04	0.923077	0.33667
CRI-SNP1511	Chr04	0.724638	0.39463
CRI-SNP1512	Chr04	0.163399	0.68605
CRI-SNP1513	Chr04	0.551724	0.45761
CRI-SNP1514	Chr04	0.692308	0.40538
CRI-SNP1515	Chr04	0.542373	0.46145
CRI-SNP1517	Chr04	2.29885	0.12947
CRI-SNP1518	Chr04	0.965714	0.32575
CRI-SNP1519	Chr04	0.735294	0.39117
CRI-SNP1520	Chr04	2.45578	0.11709
CRI-SNP1521	Chr04	4.5	0.033895
CRI-SNP1522	Chr04	1.6	0.2059
CRI-SNP1523	Chr04	1.39752	0.23714
CRI-SNP1524	Chr04	0.103896	0.7472
CRI-SNP1527	Chr04	0.823129	0.36427
CRI-SNP1528	Chr04	2.27273	0.13167
CRI-SNP1532	Chr04	1.73054	0.18834
CRI-SNP1536	Chr04	1.61453	0.20386
CRI-SNP1537	Chr04	1.11364	0.29129
CRI-SNP1538	Chr04	1.02424	0.31151
CRI-SNP1541	Chr04	2.75	0.097254
CRI-SNP1543	Chr04	2.59712	0.10706
CRI-SNP1549	Chr04	2.01676	0.15557
CRI-SNP1551	Chr04	2.84706	0.091541
CRI-SNP1552	Chr04	0.462857	0.49629
CRI-SNP1554	Chr04	1.56098	0.21152
CRI-SNP1555	Chr04	2.31429	0.12819
CRI-SNP1556	Chr04	1.63277	0.20132
CRI-SNP1557	Chr04	0.680672	0.40936
CRI-SNP1558	Chr04	0.257143	0.61209
CRI-SNP1559	Chr04	6.62205	0.010072
CRI-SNP1560	Chr04	0.457627	0.49874
CRI-SNP1562	Chr04	6.52174	0.010656
CRI-SNP1563	Chr04	0.923077	0.33667
CRI-SNP1564	Chr04	0.0676692	0.79476
CRI-SNP1566	Chr04	1.56098	0.21152
CRI-SNP1567	Chr04	3.74026	0.053116
CRI-SNP1568	Chr04	1.09091	0.29627
CRI-SNP1569	Chr04	0.395062	0.52965
CRI-SNP1570	Chr04	0.801325	0.3707
CRI-SNP1572	Chr04	0.163399	0.68605
CRI-SNP1573	Chr04	0.00584795	0.93904
CRI-SNP1574	Chr04	0.16129	0.68797
CRI-SNP1575	Chr04	4.17241	0.041087
CRI-SNP1576	Chr04	0.724551	0.39466
CRI-SNP1577	Chr04	2.06286	0.15093
CRI-SNP1578	Chr04	2.29885	0.12947
CRI-SNP1580	Chr04	0.025	0.87437
CRI-SNP1581	Chr04	0.00628931	0.93679
CRI-SNP1583	Chr04	1.14966	0.28362
CRI-SNP1584	Chr04	0.0526316	0.81855
CRI-SNP1585	Chr04	0.147929	0.70052
CRI-SNP1586	Chr04	1.352	0.24493
CRI-SNP1587	Chr04	1.09091	0.29627
CRI-SNP1588	Chr04	0.398374	0.52793
CRI-SNP1589	Chr04	0.385827	0.5345
CRI-SNP1590	Chr04	4.03226	0.044638
CRI-SNP1591	Chr04	0	1
CRI-SNP1592	Chr04	0.368421	0.54387
CRI-SNP1593	Chr04	1.33136	0.24856
CRI-SNP1594	Chr04	0.669421	0.41325
CRI-SNP1595	Chr04	0.533333	0.46521
CRI-SNP1596	Chr04	0.847458	0.35727
CRI-SNP1597	Chr04	0.833333	0.36131
CRI-SNP1598	Chr04	0.965714	0.32575
CRI-SNP1601	Chr04	1.59669	0.20637
CRI-SNP1602	Chr04	1.03419	0.30918
CRI-SNP1603	Chr04	1.27273	0.25926
CRI-SNP1604	Chr04	1.27273	0.25926
CRI-SNP1605	Chr04	1.68421	0.19437
CRI-SNP1611	Chr04	1.85507	0.17319
CRI-SNP1612	Chr04	0.641026	0.42334
CRI-SNP1614	Chr04	0.888889	0.34578
CRI-SNP1618	Chr04	1.14286	0.28505
CRI-SNP1619	Chr04	0.909774	0.34017
CRI-SNP1620	Chr04	4.23529	0.039592
CRI-SNP1621	Chr04	0.243243	0.62187
CRI-SNP1625	Chr04	0.115942	0.73348
CRI-SNP1626	Chr04	1.95181	0.16239
CRI-SNP1628	Chr04	1.19512	0.2743
CRI-SNP1630	Chr04	0.0987654	0.75332
CRI-SNP1631	Chr04	0.516129	0.4725
CRI-SNP1632	Chr04	0.536424	0.46392
CRI-SNP1633	Chr04	0.536424	0.46392
CRI-SNP1634	Chr04	0.426087	0.51392
CRI-SNP1635	Chr04	0.954802	0.3285
CRI-SNP1636	Chr04	1	0.31731
CRI-SNP1637	Chr04	1.42029	0.23336
CRI-SNP1638	Chr04	2.07914	0.14932
CRI-SNP1639	Chr04	0.6	0.43858
CRI-SNP1657	Chr04	0.24	0.62421
CRI-SNP1658	Chr04	0.333333	0.5637
CRI-SNP1661	Chr04	1.71756	0.19001
CRI-SNP1662	Chr04	0.923664	0.33651
CRI-SNP1663	Chr04	4.92126	0.026528
CRI-SNP1664	Chr04	0.0075188	0.9309
CRI-SNP1665	Chr04	0.0580645	0.80958
CRI-SNP1666	Chr04	1.38028	0.24005
CRI-SNP1668	Chr04	0.432432	0.5108
CRI-SNP1669	Chr04	0.333333	0.5637
CRI-SNP1670	Chr04	1.9931	0.15802
CRI-SNP1671	Chr04	3.84127	0.050006
CRI-SNP1672	Chr04	2.85714	0.090969
CRI-SNP1673	Chr04	2.28169	0.13091
CRI-SNP1674	Chr04	0.328859	0.56633
CRI-SNP1675	Chr04	0.60241	0.43766
CRI-SNP1676	Chr04	0.48503	0.48615
CRI-SNP1677	Chr04	0	1
CRI-SNP1678	Chr04	0	1
CRI-SNP1679	Chr04	0.008	0.92873
CRI-SNP1681	Chr04	1.45455	0.2278
CRI-SNP1682	Chr04	1.63277	0.20132
CRI-SNP1687	Chr04	0.909774	0.34017
CRI-SNP1689	Chr04	1.18072	0.27721
CRI-SNP1692	Chr04	0.00729927	0.93192
CRI-SNP1693	Chr04	0.857143	0.35454
CRI-SNP1695	Chr04	0.680672	0.40936
CRI-SNP1696	Chr04	1.7193	0.18978
CRI-SNP1697	Chr04	2.5641	0.10931
CRI-SNP1698	Chr04	0.103896	0.7472
CRI-SNP1699	Chr04	2.32903	0.12698
CRI-SNP1703	Chr04	5.15951	0.023119
CRI-SNP1705	Chr04	0.28	0.5967
CRI-SNP1706	Chr04	2.56028	0.10958
CRI-SNP1707	Chr04	2.025	0.15473
CRI-SNP1708	Chr04	2.27044	0.13186
CRI-SNP1709	Chr04	0.883212	0.34732
CRI-SNP1710	Chr04	0.909774	0.34017
CRI-SNP1711	Chr04	0.976879	0.32297
CRI-SNP1712	Chr04	1.44118	0.22995
CRI-SNP1713	Chr04	1.69173	0.19337
CRI-SNP1714	Chr04	1.45455	0.2278
CRI-SNP1715	Chr04	1.45455	0.2278
CRI-SNP1716	Chr04	1.45455	0.2278
CRI-SNP1717	Chr04	2.77358	0.095831
CRI-SNP1720	Chr04	2.49231	0.1144
CRI-SNP1721	Chr04	1.96923	0.16053
CRI-SNP1722	Chr04	1.16129	0.2812
CRI-SNP1724	Chr04	2.54913	0.11035
CRI-SNP1725	Chr04	1.84091	0.17484
CRI-SNP1729	Chr04	0.522581	0.46974
CRI-SNP1730	Chr04	0.410256	0.52184
CRI-SNP1731	Chr04	0.316129	0.57394
CRI-SNP1733	Chr04	0.947368	0.33039
CRI-SNP1734	Chr04	1.8	0.17971
CRI-SNP1735	Chr04	1.8	0.17971
CRI-SNP1737	Chr04	1.05882	0.30348
CRI-SNP1738	Chr04	0.857143	0.35454
CRI-SNP1739	Chr04	0.60241	0.43766
CRI-SNP1740	Chr04	0.707602	0.40024
CRI-SNP1744	Chr04	0.625	0.4292
CRI-SNP1748	Chr04	2.75573	0.096907
CRI-SNP1749	Chr04	0.126984	0.72158
CRI-SNP1750	Chr04	0.264706	0.60691
CRI-SNP1753	Chr04	0.00719424	0.93241
CRI-SNP1754	Chr04	1.12644	0.28854
CRI-SNP1755	Chr04	0.96	0.32719
CRI-SNP1756	Chr04	0.0604027	0.80586
CRI-SNP1757	Chr04	0.108108	0.74231
CRI-SNP1758	Chr04	0.214286	0.64343
CRI-SNP1759	Chr04	0.216867	0.64144
CRI-SNP1762	Chr04	0.16129	0.68797
CRI-SNP1766	Chr04	0.618321	0.43167
CRI-SNP1767	Chr04	0.769231	0.38046
CRI-SNP1768	Chr04	0.618321	0.43167
CRI-SNP1769	Chr04	1.91045	0.16691
CRI-SNP1770	Chr04	0.352518	0.55269
CRI-SNP1771	Chr04	1.05882	0.30348
CRI-SNP1772	Chr04	0.591241	0.44194
CRI-SNP1773	Chr04	0.761006	0.38301
CRI-SNP1774	Chr04	0.0559006	0.8131
CRI-SNP1775	Chr04	0.0559006	0.8131
CRI-SNP1776	Chr04	0.0238095	0.87737
CRI-SNP1777	Chr04	0.0238095	0.87737
CRI-SNP1778	Chr04	0.00653595	0.93557
CRI-SNP1779	Chr04	0	1
CRI-SNP1780	Chr04	0.462857	0.49629
CRI-SNP1781	Chr04	0.114286	0.73532
CRI-SNP1782	Chr04	0.153374	0.69533
CRI-SNP1783	Chr04	0.222222	0.63735
CRI-SNP1785	Chr04	0.536424	0.46392
CRI-SNP1786	Chr04	0.770701	0.38
CRI-SNP1787	Chr04	0.374046	0.54081
CRI-SNP1789	Chr04	0.206612	0.64944
CRI-SNP1790	Chr04	0.276836	0.59878
CRI-SNP1791	Chr04	0.574713	0.44839
CRI-SNP1792	Chr04	0.102564	0.74877
CRI-SNP1793	Chr04	0.102564	0.74877
CRI-SNP1795	Chr04	0.206897	0.64921
CRI-SNP1796	Chr04	0.367816	0.5442
CRI-SNP1797	Chr04	0.0243902	0.8759
CRI-SNP1798	Chr04	0.0246914	0.87514
CRI-SNP1799	Chr04	0.48503	0.48615
CRI-SNP1800	Chr04	1.59574	0.20651
CRI-SNP1801	Chr04	1.42029	0.23336
CRI-SNP1802	Chr04	0.153374	0.69533
CRI-SNP1803	Chr04	0.101266	0.75032
CRI-SNP1804	Chr04	0.00826446	0.92757
CRI-SNP1805	Chr04	1.02424	0.31151
CRI-SNP1806	Chr04	1.02424	0.31151
CRI-SNP1807	Chr04	0.139665	0.70861
CRI-SNP1808	Chr04	1	0.31731
CRI-SNP1809	Chr04	0.724551	0.39466
CRI-SNP1810	Chr04	0.724551	0.39466
CRI-SNP1811	Chr04	0.19685	0.65727
CRI-SNP1812	Chr04	0.19685	0.65727
CRI-SNP1813	Chr04	0.28	0.5967
CRI-SNP1818	Chr04	1.01198	0.31443
CRI-SNP1819	Chr04	1	0.31731
CRI-SNP1821	Chr04	1.07692	0.29939
CRI-SNP1822	Chr04	1.07692	0.29939
CRI-SNP1823	Chr04	0.111111	0.73888
CRI-SNP1824	Chr04	0.0930233	0.76037
CRI-SNP1825	Chr04	0.0526316	0.81855
CRI-SNP1826	Chr04	0.0930233	0.76037
CRI-SNP1827	Chr04	0.00787402	0.92929
CRI-SNP1834	Chr04	0.185185	0.66695
CRI-SNP1835	Chr04	2.98347	0.084119
CRI-SNP1836	Chr04	3.33333	0.067889
CRI-SNP1837	Chr04	0.473684	0.4913
CRI-SNP1838	Chr04	0.372093	0.54187
CRI-SNP1839	Chr04	0.473684	0.4913
CRI-SNP1840	Chr04	0.473684	0.4913
CRI-SNP1841	Chr04	0.106667	0.74397
CRI-SNP1842	Chr04	0.421053	0.51641
CRI-SNP1843	Chr04	0.320261	0.57145
CRI-SNP1844	Chr04	0.163399	0.68605
CRI-SNP1845	Chr04	3.04138	0.081167
CRI-SNP1846	Chr04	0.462857	0.49629
CRI-SNP1847	Chr04	0.367816	0.5442
CRI-SNP1849	Chr04	0.146199	0.70219
CRI-SNP1850	Chr04	0.735294	0.39117
CRI-SNP1854	Chr04	0.00729927	0.93192
CRI-SNP1857	Chr04	0.025974	0.87196
CRI-SNP1858	Chr04	0.657895	0.4173
CRI-SNP1859	Chr04	1.10769	0.29258
CRI-SNP1860	Chr04	1.01198	0.31443
CRI-SNP1861	Chr04	5.68116	0.017148
CRI-SNP1862	Chr04	4.97059	0.025782
CRI-SNP1863	Chr04	1.50769	0.21949
CRI-SNP1869	Chr04	1.11364	0.29129
CRI-SNP1871	Chr04	1.33136	0.24856
CRI-SNP1872	Chr04	0.609756	0.43488
CRI-SNP1873	Chr04	2.07692	0.14954
CRI-SNP1874	Chr04	0.159236	0.68986
CRI-SNP1875	Chr04	0.102564	0.74877
CRI-SNP1876	Chr04	0.0580645	0.80958
CRI-SNP1877	Chr04	0.0266667	0.87028
CRI-SNP1878	Chr04	0.00671141	0.93471
CRI-SNP1879	Chr04	0.00662252	0.93514
CRI-SNP1880	Chr04	0.8	0.37109
CRI-SNP1881	Chr04	0.675978	0.41098
CRI-SNP1882	Chr04	0	1
CRI-SNP1883	Chr04	1.11921	0.29009
CRI-SNP1884	Chr04	0.529412	0.46685
CRI-SNP1885	Chr04	2.43902	0.11835
CRI-SNP1886	Chr04	0.289941	0.59026
CRI-SNP1887	Chr04	0.222222	0.63735
CRI-SNP1890	Chr04	0.444444	0.50499
CRI-SNP1891	Chr04	0.566434	0.45168
CRI-SNP1893	Chr04	1.40659	0.23562
CRI-SNP1894	Chr04	1.22951	0.2675
CRI-SNP1895	Chr04	1.22951	0.2675
CRI-SNP1896	Chr04	0.558621	0.45482
CRI-SNP1897	Chr04	0.566434	0.45168
CRI-SNP1898	Chr04	0.566434	0.45168
CRI-SNP1899	Chr04	0.566434	0.45168
CRI-SNP1902	Chr04	1.64234	0.20001
CRI-SNP1904	Chr04	0.684932	0.40789
CRI-SNP1905	Chr04	2.57895	0.10829
CRI-SNP1906	Chr04	0.211765	0.64539
CRI-SNP1907	Chr04	1.66234	0.19729
CRI-SNP1908	Chr04	1.88889	0.16933
CRI-SNP1909	Chr04	1.88889	0.16933
CRI-SNP1911	Chr04	0.827586	0.36297
CRI-SNP1912	Chr04	1.11364	0.29129
CRI-SNP1913	Chr04	0.243243	0.62187
CRI-SNP1914	Chr04	1.28571	0.25684
CRI-SNP1915	Chr04	1.47126	0.22515
CRI-SNP1916	Chr04	0.380952	0.53709
CRI-SNP1919	Chr04	2.07692	0.14954
CRI-SNP1920	Chr04	0.359551	0.54876
CRI-SNP1921	Chr04	0.359551	0.54876
CRI-SNP1922	Chr04	0.457627	0.49874
CRI-SNP1923	Chr04	3.70588	0.054221
CRI-SNP1924	Chr04	3.70588	0.054221
CRI-SNP1929	Chr04	0.193798	0.65977
CRI-SNP1930	Chr04	0.19084	0.66222
CRI-SNP1931	Chr04	0.03125	0.85968
CRI-SNP1932	Chr04	0.379845	0.53769
CRI-SNP1936	Chr04	0.79085	0.37384
CRI-SNP1937	Chr04	0.657895	0.4173
CRI-SNP1938	Chr04	2.53165	0.11158
CRI-SNP1939	Chr04	0.793651	0.373
CRI-SNP1940	Chr04	1.125	0.28884
CRI-SNP1943	Chr04	1.22034	0.26929
CRI-SNP1946	Chr04	0.691429	0.40568
CRI-SNP1947	Chr04	0.746269	0.38766
CRI-SNP1948	Chr04	1.09091	0.29627
CRI-SNP1949	Chr04	0.609023	0.43516
CRI-SNP1950	Chr04	3.45752	0.062965
CRI-SNP1951	Chr04	3.4129	0.064689
CRI-SNP1952	Chr04	0.153374	0.69533
CRI-SNP1953	Chr04	0.15528	0.69354
CRI-SNP1956	Chr04	2.312	0.12838
CRI-SNP1957	Chr04	2.34959	0.12532
CRI-SNP1958	Chr04	2.65574	0.10318
CRI-SNP1962	Chr04	0.03125	0.85968
CRI-SNP1963	Chr04	0.142857	0.70546
CRI-SNP1964	Chr04	5.35714	0.020638
CRI-SNP1965	Chr04	3.65497	0.055902
CRI-SNP1966	Chr04	0.911392	0.33975
CRI-SNP1968	Chr04	0.473684	0.4913
CRI-SNP1969	Chr04	0.473684	0.4913
CRI-SNP1970	Chr04	0.29697	0.58579
CRI-SNP1972	Chr04	0	1
CRI-SNP1973	Chr04	1.38037	0.24004
CRI-SNP1974	Chr04	1.20988	0.27136
CRI-SNP1975	Chr04	1.50588	0.21977
CRI-SNP1976	Chr04	1.75152	0.18569
CRI-SNP1977	Chr04	0.609756	0.43488
CRI-SNP1978	Chr04	6.12102	0.013358
CRI-SNP1979	Chr04	6.12102	0.013358
CRI-SNP1980	Chr04	0.761006	0.38301
CRI-SNP1981	Chr04	1.24051	0.26537
CRI-SNP1982	Chr04	1.73054	0.18834
CRI-SNP1983	Chr04	0.47929	0.48874
CRI-SNP1984	Chr04	0.102564	0.74877
CRI-SNP1985	Chr04	0.204545	0.65108
CRI-SNP1986	Chr04	2.27273	0.13167
CRI-SNP1988	Chr04	3.2454	0.071624
CRI-SNP1989	Chr04	0.00613497	0.93757
CRI-SNP1990	Chr04	0.00729927	0.93192
CRI-SNP1992	Chr04	0.097561	0.75478
CRI-SNP1993	Chr04	0.0566038	0.81195
CRI-SNP1996	Chr04	0	1
CRI-SNP1997	Chr04	0.210084	0.6467
CRI-SNP2002	Chr04	1.07643	0.2995
CRI-SNP2003	Chr04	0.566434	0.45168
CRI-SNP2004	Chr04	0.704225	0.40137
CRI-SNP2005	Chr04	0.858156	0.35426
CRI-SNP2006	Chr04	0.490909	0.48352
CRI-SNP2008	Chr04	0.131148	0.71724
CRI-SNP2015	Chr04	0.5	0.4795
CRI-SNP2016	Chr04	0.236842	0.6265
CRI-SNP2018	Chr04	0.300613	0.5835
CRI-SNP2019	Chr04	0.00613497	0.93757
CRI-SNP2020	Chr04	0	1
CRI-SNP2021	Chr04	0.00606061	0.93795
CRI-SNP2022	Chr04	0.00613497	0.93757
CRI-SNP2023	Chr04	0.462857	0.49629
CRI-SNP2024	Chr04	0.568182	0.45098
CRI-SNP2025	Chr04	1.14286	0.28505
CRI-SNP2026	Chr04	2.312	0.12838
CRI-SNP2032	Chr04	0.028169	0.86671
CRI-SNP2033	Chr04	1.45455	0.2278
CRI-SNP2035	Chr04	0.372093	0.54187
CRI-SNP2038	Chr04	2	0.1573
CRI-SNP2039	Chr04	0.0687023	0.79324
CRI-SNP2040	Chr04	0.328859	0.56633
CRI-SNP2041	Chr04	0.167785	0.68209
CRI-SNP2042	Chr04	0.0277778	0.86763
CRI-SNP2043	Chr04	0.692308	0.40538
CRI-SNP2044	Chr04	0.310345	0.57747
CRI-SNP2047	Chr04	0.0952381	0.75762
CRI-SNP2048	Chr04	0.0532544	0.81749
CRI-SNP2052	Chr04	3.04138	0.081167
CRI-SNP2053	Chr04	2.73973	0.097882
CRI-SNP2056	Chr04	3.20606	0.073366
CRI-SNP2057	Chr04	0.847059	0.35739
CRI-SNP2058	Chr04	0.1	0.75183
CRI-SNP2059	Chr04	0.1	0.75183
CRI-SNP2060	Chr04	0.304348	0.58117
CRI-SNP2061	Chr04	0.219512	0.63941
CRI-SNP2062	Chr04	0.0238095	0.87737
CRI-SNP2063	Chr04	0.0580645	0.80958
CRI-SNP2064	Chr04	0.289941	0.59026
CRI-SNP2065	Chr04	0.707602	0.40024
CRI-SNP2066	Chr04	0.588235	0.4431
CRI-SNP2069	Chr04	0.368421	0.54387
CRI-SNP2070	Chr04	0.477612	0.48951
CRI-SNP2071	Chr04	0.6	0.43858
CRI-SNP2072	Chr04	6.36424	0.011644
CRI-SNP2073	Chr04	5.92105	0.014961
CRI-SNP2074	Chr04	0.392	0.53125
CRI-SNP2075	Chr04	0.618321	0.43167
CRI-SNP2076	Chr04	0.757576	0.38409
CRI-SNP2078	Chr04	0.609756	0.43488
CRI-SNP2079	Chr04	0.390244	0.53217
CRI-SNP2080	Chr04	0.496933	0.48085
CRI-SNP2081	Chr04	0.1	0.75183
CRI-SNP2082	Chr04	0.025641	0.87278
CRI-SNP2083	Chr04	0.641026	0.42334
CRI-SNP2085	Chr04	0.574713	0.44839
CRI-SNP2088	Chr04	0.0656934	0.79771
CRI-SNP2089	Chr04	0.185185	0.66695
CRI-SNP2090	Chr04	0.102564	0.74877
CRI-SNP2091	Chr04	2.27273	0.13167
CRI-SNP2092	Chr04	2.06286	0.15093
CRI-SNP2093	Chr04	0.385542	0.53465
CRI-SNP2094	Chr04	0.385542	0.53465
CRI-SNP2096	Chr04	1.34247	0.2466
CRI-SNP2097	Chr04	1.10458	0.29326
CRI-SNP2098	Chr04	1.09032	0.2964
CRI-SNP2099	Chr04	2.13158	0.14429
CRI-SNP2100	Chr04	0.947368	0.33039
CRI-SNP2102	Chr04	0.609756	0.43488
CRI-SNP2103	Chr04	1.20988	0.27136
CRI-SNP2104	Chr04	1.54217	0.2143
CRI-SNP2105	Chr04	0.149701	0.69882
CRI-SNP2106	Chr04	0.411765	0.52108
CRI-SNP2107	Chr04	2.16949	0.14077
CRI-SNP2114	Chr04	2.42282	0.11958
CRI-SNP2115	Chr04	1.96599	0.16087
CRI-SNP2116	Chr04	2.21918	0.13631
CRI-SNP2117	Chr04	2.45578	0.11709
CRI-SNP2118	Chr04	2.7027	0.10018
CRI-SNP2119	Chr04	0.9	0.34278
CRI-SNP2120	Chr04	0.742331	0.38892
CRI-SNP2121	Chr04	1.04969	0.30558
CRI-SNP2122	Chr04	0.00729927	0.93192
CRI-SNP2123	Chr04	0.109589	0.74061
CRI-SNP2124	Chr04	3.50725	0.061101
CRI-SNP2127	Chr04	0.909774	0.34017
CRI-SNP2130	Chr04	1.46269	0.2265
CRI-SNP2131	Chr04	1.46269	0.2265
CRI-SNP2132	Chr04	1.46269	0.2265
CRI-SNP2133	Chr04	0.0596026	0.80713
CRI-SNP2134	Chr04	0.3	0.58388
CRI-SNP2135	Chr04	0.304348	0.58117
CRI-SNP2136	Chr04	0.395062	0.52965
CRI-SNP2137	Chr04	0.00763359	0.93038
CRI-SNP2138	Chr04	0.0708661	0.79008
CRI-SNP2203	Chr05	5.4	0.020137
CRI-SNP2204	Chr05	1.69173	0.19337
CRI-SNP2206	Chr05	1.37398	0.24113
CRI-SNP2207	Chr05	2.49153	0.11446
CRI-SNP2208	Chr05	0.410256	0.52184
CRI-SNP2214	Chr05	1	0.31731
CRI-SNP2215	Chr05	2.89855	0.088659
CRI-SNP2216	Chr05	0.00591716	0.93868
CRI-SNP2220	Chr05	0	1
CRI-SNP2221	Chr05	0.618321	0.43167
CRI-SNP2222	Chr05	0.352518	0.55269
CRI-SNP2224	Chr05	0.16129	0.68797
CRI-SNP2225	Chr05	0.0232558	0.87879
CRI-SNP2226	Chr05	10.124	0.0014635
CRI-SNP2227	Chr05	0.625	0.4292
CRI-SNP2228	Chr05	0.751553	0.38599
CRI-SNP2229	Chr05	0.625	0.4292
CRI-SNP2230	Chr05	0.410256	0.52184
CRI-SNP2231	Chr05	0.477612	0.48951
CRI-SNP2232	Chr05	0.147929	0.70052
CRI-SNP2233	Chr05	0.0697674	0.79168
CRI-SNP2235	Chr05	0.484848	0.48623
CRI-SNP2237	Chr05	1.82857	0.1763
CRI-SNP2239	Chr05	0.714286	0.39802
CRI-SNP2240	Chr05	1.49007	0.22221
CRI-SNP2257	Chr05	0.988304	0.32016
CRI-SNP2258	Chr05	0.857143	0.35454
CRI-SNP2259	Chr05	0.0070922	0.93289
CRI-SNP2260	Chr05	0	1
CRI-SNP2261	Chr05	0.209302	0.64731
CRI-SNP2263	Chr05	0.47929	0.48874
CRI-SNP2264	Chr05	0.380952	0.53709
CRI-SNP2266	Chr05	1.8	0.17971
CRI-SNP2273	Chr05	0.637795	0.42451
CRI-SNP2275	Chr05	0.707602	0.40024
CRI-SNP2276	Chr05	0.372093	0.54187
CRI-SNP2277	Chr05	3.45304	0.063136
CRI-SNP2278	Chr05	3.16484	0.07524
CRI-SNP2279	Chr05	9.8	0.0017451
CRI-SNP2281	Chr05	1.92308	0.16552
CRI-SNP2284	Chr05	0.561798	0.45354
CRI-SNP2285	Chr05	0.675978	0.41098
CRI-SNP2287	Chr05	8.39877	0.0037547
CRI-SNP2288	Chr05	3.45752	0.062965
CRI-SNP2289	Chr05	2.43902	0.11835
CRI-SNP2290	Chr05	2.95122	0.085813
CRI-SNP2291	Chr05	2.70552	0.1
CRI-SNP2292	Chr05	4.70323	0.030106
CRI-SNP2293	Chr05	5.76923	0.016309
CRI-SNP2294	Chr05	0.362963	0.54687
CRI-SNP2295	Chr05	0.182482	0.66925
CRI-SNP2296	Chr05	4.44538	0.034996
CRI-SNP2301	Chr05	0.542373	0.46145
CRI-SNP2302	Chr05	2.09836	0.14746
CRI-SNP2306	Chr05	1.86207	0.17239
CRI-SNP2312	Chr05	4.41818	0.035558
CRI-SNP2313	Chr05	4.10169	0.04284
CRI-SNP2314	Chr05	3.44828	0.063318
CRI-SNP2315	Chr05	9	0.0026998
CRI-SNP2316	Chr05	8.89474	0.0028599
CRI-SNP2317	Chr05	6.95041	0.00838
CRI-SNP2318	Chr05	6.02353	0.014116
CRI-SNP2319	Chr05	3.74251	0.053045
CRI-SNP2321	Chr05	3.32704	0.068149
CRI-SNP2322	Chr05	0.463768	0.49587
CRI-SNP2323	Chr05	0.243243	0.62187
CRI-SNP2324	Chr05	0.139665	0.70861
CRI-SNP2325	Chr05	0.00680272	0.93427
CRI-SNP2326	Chr05	0.0273973	0.86853
CRI-SNP2367	Chr05	0.0573248	0.81078
CRI-SNP2374	Chr05	0.00854701	0.92634
CRI-SNP2375	Chr05	0.372093	0.54187
CRI-SNP2384	Chr05	0.462857	0.49629
CRI-SNP2385	Chr05	0.86747	0.35166
CRI-SNP2386	Chr05	0.846154	0.35764
CRI-SNP2387	Chr05	0.834483	0.36098
CRI-SNP2388	Chr05	1.30058	0.25411
CRI-SNP2389	Chr05	0.858156	0.35426
CRI-SNP2390	Chr05	2.32558	0.12726
CRI-SNP2391	Chr05	0.362963	0.54687
CRI-SNP2392	Chr05	0.320261	0.57145
CRI-SNP2393	Chr05	0.097561	0.75478
CRI-SNP2395	Chr05	0.00636943	0.93639
CRI-SNP2399	Chr05	1.51007	0.21913
CRI-SNP2400	Chr05	0.490909	0.48352
CRI-SNP2401	Chr05	2.09836	0.14746
CRI-SNP2403	Chr05	0.742331	0.38892
CRI-SNP2404	Chr05	1.13953	0.28575
CRI-SNP2406	Chr05	0.0963855	0.75621
CRI-SNP2407	Chr05	1.07463	0.2999
CRI-SNP2408	Chr05	0.0266667	0.87028
CRI-SNP2409	Chr05	0.0526316	0.81855
CRI-SNP2410	Chr05	0.0232558	0.87879
CRI-SNP2411	Chr05	0.0638298	0.80054
CRI-SNP2412	Chr05	0.333333	0.5637
CRI-SNP2413	Chr05	0.522581	0.46974
CRI-SNP2414	Chr05	0.426667	0.51363
CRI-SNP2415	Chr05	0.0963855	0.75621
CRI-SNP2417	Chr05	0.091954	0.76171
CRI-SNP2418	Chr05	0.658537	0.41708
CRI-SNP2419	Chr05	1.16129	0.2812
CRI-SNP2421	Chr05	0.16129	0.68797
CRI-SNP2422	Chr05	0.0526316	0.81855
CRI-SNP2423	Chr05	0.5	0.4795
CRI-SNP2424	Chr05	0.627907	0.42812
CRI-SNP2425	Chr05	0.529412	0.46685
CRI-SNP2427	Chr05	0.0909091	0.76302
CRI-SNP2428	Chr05	0.0514286	0.8206
CRI-SNP2431	Chr05	0.568182	0.45098
CRI-SNP2432	Chr05	0.457627	0.49874
CRI-SNP2433	Chr05	0	1
CRI-SNP2434	Chr05	0.213675	0.6439
CRI-SNP2435	Chr05	0.28	0.5967
CRI-SNP2436	Chr05	0.28	0.5967
CRI-SNP2437	Chr05	3.18421	0.074353
CRI-SNP2438	Chr05	0.52459	0.46889
CRI-SNP2439	Chr05	0.492308	0.4829
CRI-SNP2440	Chr05	5.93939	0.014806
CRI-SNP2441	Chr05	2.84706	0.091541
CRI-SNP2445	Chr05	2.888	0.089242
CRI-SNP2447	Chr05	0.0559006	0.8131
CRI-SNP2448	Chr05	6.32331	0.011916
CRI-SNP2449	Chr05	2.52448	0.11209
CRI-SNP2450	Chr05	0.0756303	0.78331
CRI-SNP2452	Chr05	1.27273	0.25926
CRI-SNP2453	Chr05	3.74251	0.053045
CRI-SNP2454	Chr05	2.60947	0.10623
CRI-SNP2455	Chr05	0.276836	0.59878
CRI-SNP2456	Chr05	1.60656	0.20498
CRI-SNP2457	Chr05	3.025	0.08199
CRI-SNP2458	Chr05	0.632911	0.42629
CRI-SNP2460	Chr05	0.0552147	0.81423
CRI-SNP2461	Chr05	1.85507	0.17319
CRI-SNP2462	Chr05	0.0629371	0.80191
CRI-SNP2464	Chr05	0.770701	0.38
CRI-SNP2465	Chr05	0.801325	0.3707
CRI-SNP2466	Chr05	2.27559	0.13142
CRI-SNP2467	Chr05	1.47059	0.22525
CRI-SNP2469	Chr05	0.0227273	0.88017
CRI-SNP2484	Chr05	1.02857	0.31049
CRI-SNP2485	Chr05	0.372093	0.54187
CRI-SNP2489	Chr05	0.657895	0.4173
CRI-SNP2490	Chr05	0.4	0.52709
CRI-SNP2492	Chr05	1.47059	0.22525
CRI-SNP2493	Chr05	0.030303	0.8618
CRI-SNP2494	Chr05	0.305085	0.58071
CRI-SNP2496	Chr05	0.0224719	0.88084
CRI-SNP2497	Chr05	1.50588	0.21977
CRI-SNP2499	Chr05	0.692308	0.40538
CRI-SNP2501	Chr05	0.0952381	0.75762
CRI-SNP2502	Chr05	0.0952381	0.75762
CRI-SNP2504	Chr05	0.177305	0.6737
CRI-SNP2505	Chr05	0.0898876	0.76432
CRI-SNP2511	Chr05	1.04348	0.30701
CRI-SNP2512	Chr05	0.896296	0.34378
CRI-SNP2513	Chr05	0.618321	0.43167
CRI-SNP2514	Chr05	1.01198	0.31443
CRI-SNP2515	Chr05	0.944134	0.33122
CRI-SNP2516	Chr05	0.675978	0.41098
CRI-SNP2517	Chr05	0.888889	0.34578
CRI-SNP2518	Chr05	3.91852	0.047757
CRI-SNP2519	Chr05	0.522581	0.46974
CRI-SNP2520	Chr05	0.96	0.32719
CRI-SNP2523	Chr05	0.072	0.78845
CRI-SNP2528	Chr05	0.00763359	0.93038
CRI-SNP2529	Chr05	0.363636	0.54649
CRI-SNP2530	Chr05	0.833333	0.36131
CRI-SNP2531	Chr05	0.273743	0.60083
CRI-SNP2533	Chr05	0.574713	0.44839
CRI-SNP2535	Chr05	0.78125	0.37676
CRI-SNP2536	Chr05	0.276923	0.59872
CRI-SNP2537	Chr05	0.392	0.53125
CRI-SNP2538	Chr05	0.00840336	0.92696
CRI-SNP2539	Chr05	0.0909091	0.76302
CRI-SNP2543	Chr05	0.00628931	0.93679
CRI-SNP2544	Chr05	0.290323	0.59001
CRI-SNP2545	Chr05	0.00621118	0.93718
CRI-SNP2546	Chr05	1.25185	0.2632
CRI-SNP2547	Chr05	0.746269	0.38766
CRI-SNP2548	Chr05	0.735294	0.39117
CRI-SNP2549	Chr05	0.715976	0.39747
CRI-SNP2550	Chr05	0.808989	0.36842
CRI-SNP2553	Chr05	0.571429	0.44969
CRI-SNP2554	Chr05	1.03419	0.30918
CRI-SNP2555	Chr05	1.03419	0.30918
CRI-SNP2556	Chr05	3.84091	0.050016
CRI-SNP2557	Chr05	3.88199	0.048807
CRI-SNP2558	Chr05	1.45455	0.2278
CRI-SNP2559	Chr05	1.28571	0.25684
CRI-SNP2560	Chr05	1.28571	0.25684
CRI-SNP2561	Chr05	1.47126	0.22515
CRI-SNP2562	Chr05	1.30058	0.25411
CRI-SNP2567	Chr05	3.13913	0.076435
CRI-SNP2569	Chr05	0.0327869	0.85631
CRI-SNP2570	Chr05	0.0731707	0.78677
CRI-SNP2571	Chr05	0.00826446	0.92757
CRI-SNP2574	Chr05	3.96721	0.046395
CRI-SNP2576	Chr05	3.98089	0.046019
CRI-SNP2577	Chr05	9.31293	0.0022754
CRI-SNP2578	Chr05	4.9	0.026857
CRI-SNP2579	Chr05	3.84	0.050044
CRI-SNP2580	Chr05	2.84252	0.0918
CRI-SNP2581	Chr05	3.12766	0.076974
CRI-SNP2582	Chr05	2.41791	0.11995
CRI-SNP2584	Chr05	0.675676	0.41108
CRI-SNP2588	Chr05	5.05618	0.024538
CRI-SNP2590	Chr05	1.07643	0.2995
CRI-SNP2592	Chr05	4.33333	0.037373
CRI-SNP2593	Chr05	2.52448	0.11209
CRI-SNP2596	Chr05	1.65143	0.19876
CRI-SNP2599	Chr05	6.62759	0.010041
CRI-SNP2603	Chr05	3.86131	0.049412
CRI-SNP2605	Chr05	4.4964	0.033966
CRI-SNP2606	Chr05	1.25185	0.2632
CRI-SNP2607	Chr05	2.64072	0.10416
CRI-SNP2609	Chr05	0.627907	0.42812
CRI-SNP2612	Chr05	1.91391	0.16653
CRI-SNP2614	Chr05	0.484848	0.48623
CRI-SNP2616	Chr05	2.91566	0.087723
CRI-SNP2617	Chr05	0.444444	0.50499
CRI-SNP2618	Chr05	4.92126	0.026528
CRI-SNP2620	Chr05	3.23596	0.072038
CRI-SNP2622	Chr05	3.27027	0.070546
CRI-SNP2623	Chr05	1.05882	0.30348
CRI-SNP2624	Chr05	4.23529	0.039592
CRI-SNP2625	Chr05	3.79775	0.051321
CRI-SNP2626	Chr05	1.55172	0.21288
CRI-SNP2627	Chr05	1.29008	0.25603
CRI-SNP2628	Chr05	2.1039	0.14692
CRI-SNP2632	Chr05	2.42282	0.11958
CRI-SNP2633	Chr05	1.8	0.17971
CRI-SNP2636	Chr05	3.36943	0.066417
CRI-SNP2637	Chr05	0.438356	0.50792
CRI-SNP2638	Chr05	1.07643	0.2995
CRI-SNP2639	Chr05	1.15294	0.28293
CRI-SNP2640	Chr05	3.23596	0.072038
CRI-SNP2641	Chr05	1.79503	0.18031
CRI-SNP2642	Chr05	2.27044	0.13186
CRI-SNP2643	Chr05	1.86452	0.1721
CRI-SNP2644	Chr05	4.50667	0.033763
CRI-SNP2647	Chr05	4.83951	0.027815
CRI-SNP2649	Chr05	10.441	0.0012325
CRI-SNP2650	Chr05	9.7561	0.0017873
CRI-SNP2652	Chr05	1.66667	0.19671
CRI-SNP2654	Chr05	4.97633	0.025696
CRI-SNP2656	Chr05	4.17391	0.041051
CRI-SNP2657	Chr05	3.93023	0.047425
CRI-SNP2658	Chr05	2.35948	0.12452
CRI-SNP2659	Chr05	5.11364	0.023739
CRI-SNP2660	Chr05	6.8156	0.0090365
CRI-SNP2661	Chr05	0.846154	0.35764
CRI-SNP2662	Chr05	0.704225	0.40137
CRI-SNP2663	Chr05	3.18421	0.074353
CRI-SNP2667	Chr05	5.03593	0.024827
CRI-SNP2668	Chr05	6.44379	0.011134
CRI-SNP2669	Chr05	6.8	0.0091158
CRI-SNP2670	Chr05	6.8	0.0091158
CRI-SNP2671	Chr05	6.2948	0.012109
CRI-SNP2672	Chr05	2.56028	0.10958
CRI-SNP2673	Chr05	2.04965	0.15224
CRI-SNP2674	Chr05	2.65574	0.10318
CRI-SNP2675	Chr05	3.125	0.0771
CRI-SNP2676	Chr05	3.1746	0.074792
CRI-SNP2677	Chr05	9.41176	0.002156
CRI-SNP2678	Chr05	6.32099	0.011932
CRI-SNP2679	Chr05	3.26667	0.070701
CRI-SNP2680	Chr05	8.1976	0.0041946
CRI-SNP2682	Chr05	6.48101	0.010903
CRI-SNP2683	Chr05	5.02564	0.024975
CRI-SNP2684	Chr05	7.73446	0.0054177
CRI-SNP2685	Chr05	7.82286	0.005159
CRI-SNP2688	Chr05	7.82286	0.005159
CRI-SNP2689	Chr05	1.57343	0.20971
CRI-SNP2690	Chr05	4.75141	0.029274
CRI-SNP2692	Chr05	0.290323	0.59001
CRI-SNP2694	Chr05	4.11864	0.042413
CRI-SNP2695	Chr05	4.11864	0.042413
CRI-SNP2696	Chr05	4.11864	0.042413
CRI-SNP2698	Chr05	2.32903	0.12698
CRI-SNP2699	Chr05	3.14286	0.07626
CRI-SNP2700	Chr05	2.80892	0.093742
CRI-SNP2701	Chr05	10.8108	0.0010091
CRI-SNP2702	Chr05	5.88649	0.015258
CRI-SNP2704	Chr05	4.47239	0.034447
CRI-SNP2705	Chr05	4.83951	0.027815
CRI-SNP2706	Chr05	4.55814	0.032763
CRI-SNP2708	Chr05	6.0838	0.013643
CRI-SNP2709	Chr05	7.2	0.0072904
CRI-SNP2710	Chr05	6.84358	0.0088961
CRI-SNP2711	Chr05	3.49162	0.06168
CRI-SNP2712	Chr05	4.05634	0.044006
CRI-SNP2713	Chr05	4	0.0455
CRI-SNP2714	Chr05	3.64828	0.056127
CRI-SNP2718	Chr05	5.56954	0.018276
CRI-SNP2719	Chr05	4.44737	0.034955
CRI-SNP2720	Chr05	5.15789	0.023141
CRI-SNP2721	Chr05	4.44737	0.034955
CRI-SNP2722	Chr05	5.2446	0.022015
CRI-SNP2723	Chr05	5.32117	0.021068
CRI-SNP2728	Chr05	7.50649	0.0061477
CRI-SNP2729	Chr05	6.36424	0.011644
CRI-SNP2730	Chr05	7.50649	0.0061477
CRI-SNP2731	Chr05	7.91329	0.0049073
CRI-SNP2732	Chr05	7.91329	0.0049073
CRI-SNP2733	Chr05	3.53107	0.060229
CRI-SNP2735	Chr05	3.97744	0.046114
CRI-SNP2737	Chr05	4.43262	0.035258
CRI-SNP2738	Chr05	4.02762	0.044761
CRI-SNP2741	Chr05	5.81818	0.015861
CRI-SNP2747	Chr05	3.47244	0.062399
CRI-SNP2748	Chr05	3.47244	0.062399
CRI-SNP2749	Chr05	3.47244	0.062399
CRI-SNP2750	Chr05	2.95973	0.085362
CRI-SNP2751	Chr05	5.56489	0.018324
CRI-SNP2752	Chr05	3.31579	0.068618
CRI-SNP2753	Chr05	1.91391	0.16653
CRI-SNP2754	Chr05	0.581395	0.44577
CRI-SNP2757	Chr05	0.2	0.65472
CRI-SNP2760	Chr05	0.380952	0.53709
CRI-SNP2761	Chr05	0.0532544	0.81749
CRI-SNP2762	Chr05	0.00598802	0.93832
CRI-SNP2763	Chr05	0.79085	0.37384
CRI-SNP2766	Chr05	1.09032	0.2964
CRI-SNP2776	Chr05	0.625	0.4292
CRI-SNP2777	Chr05	0.751553	0.38599
CRI-SNP2781	Chr05	2.39073	0.12206
CRI-SNP2782	Chr05	3.27027	0.070546
CRI-SNP2783	Chr05	2.66667	0.10247
CRI-SNP2784	Chr05	2.42282	0.11958
CRI-SNP2786	Chr05	3.76923	0.052204
CRI-SNP2787	Chr05	0.551724	0.45761
CRI-SNP2788	Chr05	0.561404	0.4537
CRI-SNP2789	Chr05	3.33333	0.067889
CRI-SNP2790	Chr05	0.684932	0.40789
CRI-SNP2794	Chr05	2.7027	0.10018
CRI-SNP2795	Chr05	1.90588	0.16742
CRI-SNP2796	Chr05	0.704225	0.40137
CRI-SNP2797	Chr05	1.67052	0.19619
CRI-SNP2798	Chr05	1.48837	0.22247
CRI-SNP2799	Chr05	1.69006	0.19359
CRI-SNP2800	Chr05	1.82927	0.17621
CRI-SNP2801	Chr05	2.06452	0.15076
CRI-SNP2802	Chr05	0.477612	0.48951
CRI-SNP2803	Chr05	3.94521	0.047005
CRI-SNP2804	Chr05	3.89189	0.04852
CRI-SNP2805	Chr05	3.89189	0.04852
CRI-SNP2806	Chr05	2.70552	0.1
CRI-SNP2809	Chr05	3.38983	0.0656
CRI-SNP2810	Chr05	0.0344828	0.85268
CRI-SNP2811	Chr05	0.972973	0.32394
CRI-SNP2812	Chr05	0.24	0.62421
CRI-SNP2814	Chr05	2.03175	0.15404
CRI-SNP2815	Chr05	2.03175	0.15404
CRI-SNP2816	Chr05	0.264706	0.60691
CRI-SNP2818	Chr05	0.072	0.78845
CRI-SNP2819	Chr05	4.57143	0.032509
CRI-SNP2823	Chr05	0.273743	0.60083
CRI-SNP2824	Chr05	0.359551	0.54876
CRI-SNP2825	Chr05	0.363636	0.54649
CRI-SNP2826	Chr05	2.66667	0.10247
CRI-SNP2831	Chr05	1.33136	0.24856
CRI-SNP2832	Chr05	1.33136	0.24856
CRI-SNP2833	Chr05	1	0.31731
CRI-SNP2835	Chr05	2.025	0.15473
CRI-SNP2837	Chr05	2.09836	0.14746
CRI-SNP2838	Chr05	2.8169	0.093276
CRI-SNP2839	Chr05	3.33333	0.067889
CRI-SNP2840	Chr05	0.00740741	0.93141
CRI-SNP2841	Chr05	0.00598802	0.93832
CRI-SNP2842	Chr05	1.13953	0.28575
CRI-SNP2843	Chr05	0.0559006	0.8131
CRI-SNP2845	Chr05	1.03681	0.30856
CRI-SNP2846	Chr05	0	1
CRI-SNP2848	Chr05	1.63333	0.20124
CRI-SNP2849	Chr05	1.92857	0.16491
CRI-SNP2850	Chr05	0.812081	0.36751
CRI-SNP2851	Chr05	2.06286	0.15093
CRI-SNP2852	Chr05	2.78161	0.095352
CRI-SNP2853	Chr05	2.78161	0.095352
CRI-SNP2854	Chr05	2.78161	0.095352
CRI-SNP2855	Chr05	0.209302	0.64731
CRI-SNP2856	Chr05	3	0.083265
CRI-SNP2860	Chr05	3.03361	0.081556
CRI-SNP2861	Chr05	2.025	0.15473
CRI-SNP2862	Chr05	0.146199	0.70219
CRI-SNP2863	Chr05	8	0.0046777
CRI-SNP2864	Chr05	1.88372	0.16991
CRI-SNP2865	Chr05	1.45455	0.2278
CRI-SNP2866	Chr05	1.45455	0.2278
CRI-SNP2867	Chr05	1.45455	0.2278
CRI-SNP2869	Chr05	2.63504	0.10453
CRI-SNP2873	Chr05	2.5	0.11385
CRI-SNP2874	Chr05	2.27044	0.13186
CRI-SNP2875	Chr05	2.05063	0.15214
CRI-SNP2876	Chr05	1.02857	0.31049
CRI-SNP2877	Chr05	3.4129	0.064689
CRI-SNP2878	Chr05	1.49007	0.22221
CRI-SNP2880	Chr05	3.70588	0.054221
CRI-SNP2881	Chr05	2.888	0.089242
CRI-SNP2882	Chr05	3.22581	0.072486
CRI-SNP2883	Chr05	1.55556	0.21232
CRI-SNP2885	Chr05	1.54217	0.2143
CRI-SNP2887	Chr05	3.79775	0.051321
CRI-SNP2888	Chr05	3.75556	0.052632
CRI-SNP2890	Chr05	9.49612	0.0020591
CRI-SNP2891	Chr05	3.17266	0.07488
CRI-SNP2892	Chr05	3.45714	0.062979
CRI-SNP2893	Chr05	2.94118	0.086348
CRI-SNP2894	Chr05	2.67407	0.10199
CRI-SNP2897	Chr05	4.16571	0.04125
CRI-SNP2898	Chr05	4.40449	0.035844
CRI-SNP2899	Chr05	4.40449	0.035844
CRI-SNP2900	Chr05	3.28571	0.069885
CRI-SNP2902	Chr05	5.84416	0.015629
CRI-SNP2903	Chr05	5.76923	0.016309
CRI-SNP2904	Chr05	5.76923	0.016309
CRI-SNP2905	Chr05	5.84416	0.015629
CRI-SNP2906	Chr05	7.31304	0.0068456
CRI-SNP2907	Chr05	7.62712	0.0057497
CRI-SNP2908	Chr05	7.36364	0.0066556
CRI-SNP2909	Chr05	7	0.008151
CRI-SNP2910	Chr05	5.02759	0.024947
CRI-SNP2911	Chr05	4.05634	0.044006
CRI-SNP2912	Chr05	0.618321	0.43167
CRI-SNP2913	Chr05	1.71756	0.19001
CRI-SNP2914	Chr05	1.09091	0.29627
CRI-SNP2915	Chr05	7.0137	0.0080888
CRI-SNP2916	Chr05	6.62759	0.010041
CRI-SNP2917	Chr05	2.31429	0.12819
CRI-SNP2918	Chr05	7.30872	0.0068621
CRI-SNP2920	Chr05	5.15789	0.023141
CRI-SNP2921	Chr05	4.76471	0.029049
CRI-SNP2922	Chr05	5.35669	0.020643
CRI-SNP2923	Chr05	4.07263	0.043584
CRI-SNP2924	Chr06	0.00699301	0.93336
CRI-SNP2928	Chr06	10.5657	0.001152
CRI-SNP2929	Chr06	0.0532544	0.81749
CRI-SNP2930	Chr06	0.025	0.87437
CRI-SNP2931	Chr06	0.00621118	0.93718
CRI-SNP2933	Chr06	0.144509	0.70384
CRI-SNP2943	Chr06	7	0.008151
CRI-SNP2950	Chr06	9.52381	0.0020282
CRI-SNP2952	Chr06	0.2	0.65472
CRI-SNP2953	Chr06	0.450704	0.502
CRI-SNP2954	Chr06	0.0238095	0.87737
CRI-SNP2955	Chr06	5.88506	0.01527
CRI-SNP2999	Chr06	7.60526	0.0058198
CRI-SNP3275	Chr06	2.06452	0.15076
CRI-SNP3362	Chr06	2.79845	0.094356
CRI-SNP3363	Chr06	2.79845	0.094356
CRI-SNP3423	Chr06	0.264706	0.60691
CRI-SNP3472	Chr06	9.64567	0.001898
CRI-SNP3473	Chr06	9.32258	0.0022635
CRI-SNP3474	Chr06	9.8	0.0017451
CRI-SNP3493	Chr06	0.684932	0.40789
CRI-SNP3494	Chr06	0	1
CRI-SNP3495	Chr06	0.031746	0.85859
CRI-SNP3496	Chr06	3.12766	0.076974
CRI-SNP3498	Chr06	0.4	0.52709
CRI-SNP3501	Chr06	0.243243	0.62187
CRI-SNP3502	Chr06	0	1
CRI-SNP3503	Chr06	0.141243	0.70705
CRI-SNP3504	Chr06	0.0526316	0.81855
CRI-SNP3509	Chr06	0.0229885	0.87949
CRI-SNP3510	Chr06	0.0266667	0.87028
CRI-SNP3511	Chr06	0.102564	0.74877
CRI-SNP3515	Chr06	0.19685	0.65727
CRI-SNP3518	Chr06	1.55556	0.21232
CRI-SNP3519	Chr06	0	1
CRI-SNP3520	Chr06	0.106667	0.74397
CRI-SNP3530	Chr06	4.58491	0.032255
CRI-SNP3531	Chr06	0.0253165	0.87358
CRI-SNP3532	Chr06	0.0526316	0.81855
CRI-SNP3535	Chr06	0.101266	0.75032
CRI-SNP3536	Chr06	0.111111	0.73888
CRI-SNP3538	Chr06	2.65574	0.10318
CRI-SNP3540	Chr06	0.0502793	0.82258
CRI-SNP3541	Chr06	0.00584795	0.93904
CRI-SNP3542	Chr06	0.097561	0.75478
CRI-SNP3544	Chr06	0.669421	0.41325
CRI-SNP3545	Chr06	1.05217	0.30501
CRI-SNP3548	Chr06	9.49612	0.0020591
CRI-SNP3550	Chr06	2.312	0.12838
CRI-SNP5058	Chr06	6.12605	0.01332
CRI-SNP5059	Chr06	6.53333	0.010587
CRI-SNP5125	Chr06	0.00775194	0.92984
CRI-SNP5136	Chr06	3.18421	0.074353
CRI-SNP5137	Chr06	1.90588	0.16742
CRI-SNP5139	Chr06	1.61871	0.20327
CRI-SNP5140	Chr06	2.31429	0.12819
CRI-SNP5141	Chr06	0.031746	0.85859
CRI-SNP5143	Chr06	1.84076	0.17486
CRI-SNP5144	Chr06	0.172414	0.67798
CRI-SNP5145	Chr06	7.33588	0.0067592
CRI-SNP5149	Chr06	7.50649	0.0061477
CRI-SNP5150	Chr06	7.11765	0.0076329
CRI-SNP5153	Chr06	4.64516	0.031141
CRI-SNP5154	Chr06	4.232	0.039669
CRI-SNP5155	Chr06	4.232	0.039669
CRI-SNP5156	Chr06	4.5	0.033895
CRI-SNP5157	Chr06	4.16535	0.041259
CRI-SNP5159	Chr06	5.76923	0.016309
CRI-SNP5160	Chr06	2.80892	0.093742
CRI-SNP5161	Chr06	3.64557	0.056219
CRI-SNP5162	Chr06	2.29936	0.12943
CRI-SNP5163	Chr06	5.93939	0.014806
CRI-SNP5167	Chr06	5.75449	0.016447
CRI-SNP5168	Chr06	3.19469	0.073878
CRI-SNP5169	Chr06	3.19469	0.073878
CRI-SNP5181	Chr06	0.516129	0.4725
CRI-SNP5182	Chr06	0.0676692	0.79476
CRI-SNP5183	Chr06	0.0676692	0.79476
CRI-SNP5184	Chr06	8.712	0.0031612
CRI-SNP5188	Chr06	0.484848	0.48623
CRI-SNP5197	Chr06	5.93939	0.014806
CRI-SNP5198	Chr06	6.8156	0.0090365
CRI-SNP5201	Chr06	3.20606	0.073366
CRI-SNP5202	Chr06	0.666667	0.41422
CRI-SNP5203	Chr06	0.801325	0.3707
CRI-SNP5204	Chr06	0.715976	0.39747
CRI-SNP5205	Chr06	0.86747	0.35166
CRI-SNP5206	Chr06	0.236842	0.6265
CRI-SNP5207	Chr06	1.86452	0.1721
CRI-SNP5208	Chr06	0.00653595	0.93557
CRI-SNP5212	Chr06	0.147929	0.70052
CRI-SNP5213	Chr06	0.147929	0.70052
CRI-SNP5214	Chr06	0.15528	0.69354
CRI-SNP5215	Chr06	0.0229885	0.87949
CRI-SNP5216	Chr06	0.0229885	0.87949
CRI-SNP5217	Chr06	1.4	0.23672
CRI-SNP5219	Chr06	0	1
CRI-SNP5220	Chr06	0.0322581	0.85746
CRI-SNP5221	Chr06	0.0588235	0.80837
CRI-SNP5222	Chr06	0.566434	0.45168
CRI-SNP5223	Chr06	0.00719424	0.93241
CRI-SNP5238	Chr07	0.405063	0.52449
CRI-SNP5239	Chr07	0.193798	0.65977
CRI-SNP5241	Chr07	0.551724	0.45761
CRI-SNP5242	Chr07	0.204545	0.65108
CRI-SNP5247	Chr07	0.00552486	0.94075
CRI-SNP5250	Chr07	1.04969	0.30558
CRI-SNP5251	Chr07	0.649351	0.42035
CRI-SNP5252	Chr07	0.780645	0.37694
CRI-SNP5253	Chr07	0.923077	0.33667
CRI-SNP5254	Chr07	1.09032	0.2964
CRI-SNP5256	Chr07	0.0566038	0.81195
CRI-SNP5257	Chr07	0.315789	0.57415
CRI-SNP5259	Chr07	0.167785	0.68209
CRI-SNP5260	Chr07	0.00584795	0.93904
CRI-SNP5263	Chr07	0.0294118	0.86383
CRI-SNP5264	Chr07	0.264706	0.60691
CRI-SNP5266	Chr07	0.410256	0.52184
CRI-SNP5267	Chr07	0.159236	0.68986
CRI-SNP5268	Chr07	0.0987654	0.75332
CRI-SNP5269	Chr07	0.300613	0.5835
CRI-SNP5270	Chr07	0.222222	0.63735
CRI-SNP5271	Chr07	0.503106	0.47814
CRI-SNP5277	Chr07	0.0538922	0.81642
CRI-SNP5279	Chr07	0.352518	0.55269
CRI-SNP5280	Chr07	0.185185	0.66695
CRI-SNP5281	Chr07	0.00645161	0.93598
CRI-SNP5282	Chr07	0.025974	0.87196
CRI-SNP5283	Chr07	0.0232558	0.87879
CRI-SNP5284	Chr07	0.0588235	0.80837
CRI-SNP5286	Chr07	0.457143	0.49896
CRI-SNP5287	Chr07	0.0502793	0.82258
CRI-SNP5288	Chr07	0.0222222	0.8815
CRI-SNP5289	Chr07	0.00578035	0.9394
CRI-SNP5292	Chr07	0	1
CRI-SNP5293	Chr07	0.699422	0.40298
CRI-SNP5294	Chr07	0.699422	0.40298
CRI-SNP5295	Chr07	0.581395	0.44577
CRI-SNP5296	Chr07	0.724551	0.39466
CRI-SNP5299	Chr07	0.9	0.34278
CRI-SNP5300	Chr07	2.5641	0.10931
CRI-SNP5301	Chr07	0.704225	0.40137
CRI-SNP5306	Chr07	0.793651	0.373
CRI-SNP5307	Chr07	0.819672	0.36528
CRI-SNP5308	Chr07	1.18033	0.27729
CRI-SNP5309	Chr07	0.819672	0.36528
CRI-SNP5310	Chr07	0.819672	0.36528
CRI-SNP5311	Chr07	2.34783	0.12546
CRI-SNP5312	Chr07	2.38235	0.12271
CRI-SNP5313	Chr07	0.211765	0.64539
CRI-SNP5315	Chr07	0.909774	0.34017
CRI-SNP5316	Chr07	0.618321	0.43167
CRI-SNP5318	Chr07	2.78161	0.095352
CRI-SNP5319	Chr07	6.91892	0.0085289
CRI-SNP5320	Chr07	5.17021	0.022977
CRI-SNP5321	Chr07	5.2446	0.022015
CRI-SNP5322	Chr07	3.50331	0.061246
CRI-SNP5323	Chr07	2.46369	0.1165
CRI-SNP5324	Chr07	2.24719	0.13386
CRI-SNP5325	Chr07	2.27273	0.13167
CRI-SNP5327	Chr07	0.496933	0.48085
CRI-SNP5329	Chr07	0.692308	0.40538
CRI-SNP5331	Chr07	0.367816	0.5442
CRI-SNP5332	Chr07	0.757576	0.38409
CRI-SNP5333	Chr07	1.38028	0.24005
CRI-SNP5334	Chr07	0.432432	0.5108
CRI-SNP5336	Chr07	0.368421	0.54387
CRI-SNP5339	Chr07	1.50588	0.21977
CRI-SNP5340	Chr07	1.15294	0.28293
CRI-SNP5341	Chr07	0.121212	0.72772
CRI-SNP5342	Chr07	0.18797	0.66461
CRI-SNP5343	Chr07	0.405063	0.52449
CRI-SNP5344	Chr07	1.15294	0.28293
CRI-SNP5347	Chr07	2.08671	0.14859
CRI-SNP5348	Chr07	0.827586	0.36297
CRI-SNP5349	Chr07	2.11111	0.14623
CRI-SNP5350	Chr07	0.48503	0.48615
CRI-SNP5351	Chr07	0.704225	0.40137
CRI-SNP5352	Chr07	4.03226	0.044638
CRI-SNP5354	Chr07	1.13953	0.28575
CRI-SNP5356	Chr07	1.75342	0.18545
CRI-SNP5357	Chr07	1.10112	0.29402
CRI-SNP5358	Chr07	0.170068	0.68005
CRI-SNP5360	Chr07	0.470588	0.49272
CRI-SNP5361	Chr07	0.285714	0.59298
CRI-SNP5362	Chr07	0.230769	0.63095
CRI-SNP5364	Chr07	0.283237	0.59459
CRI-SNP5365	Chr07	0.847458	0.35727
CRI-SNP5366	Chr07	0.883212	0.34732
CRI-SNP5367	Chr07	1.04348	0.30701
CRI-SNP5368	Chr07	1.44118	0.22995
CRI-SNP5370	Chr07	3.07692	0.079411
CRI-SNP5374	Chr07	1.53061	0.21602
CRI-SNP5375	Chr07	1.53061	0.21602
CRI-SNP5376	Chr07	1.9396	0.16371
CRI-SNP5377	Chr07	0.426667	0.51363
CRI-SNP5381	Chr07	0.00689655	0.93382
CRI-SNP5382	Chr07	2.63158	0.10476
CRI-SNP5383	Chr07	0.16129	0.68797
CRI-SNP5384	Chr07	3.21898	0.072789
CRI-SNP5385	Chr07	1.77778	0.18242
CRI-SNP5387	Chr07	0.00571429	0.93974
CRI-SNP5388	Chr07	0	1
CRI-SNP5389	Chr07	0.0235294	0.87809
CRI-SNP5390	Chr07	0.0238095	0.87737
CRI-SNP5392	Chr07	0.457143	0.49896
CRI-SNP5393	Chr07	1.20988	0.27136
CRI-SNP5395	Chr07	0.888889	0.34578
CRI-SNP5396	Chr07	1.16667	0.28009
CRI-SNP5397	Chr07	0.380952	0.53709
CRI-SNP5399	Chr07	1.36111	0.24334
CRI-SNP5400	Chr07	1.80282	0.17937
CRI-SNP5401	Chr07	2.73973	0.097882
CRI-SNP5402	Chr07	3.02286	0.082099
CRI-SNP5403	Chr07	1.19512	0.2743
CRI-SNP5404	Chr07	0.097561	0.75478
CRI-SNP5405	Chr07	1.19512	0.2743
CRI-SNP5406	Chr07	0.812081	0.36751
CRI-SNP5407	Chr07	2.17293	0.14046
CRI-SNP5408	Chr07	6.6	0.010198
CRI-SNP5409	Chr07	1.24051	0.26537
CRI-SNP5410	Chr07	0.363636	0.54649
CRI-SNP5411	Chr07	0.457627	0.49874
CRI-SNP5412	Chr07	0.342657	0.5583
CRI-SNP5413	Chr07	0.0647482	0.79914
CRI-SNP5419	Chr07	2.07692	0.14954
CRI-SNP5420	Chr07	1.11921	0.29009
CRI-SNP5423	Chr07	0.411765	0.52108
CRI-SNP5424	Chr07	4.03226	0.044638
CRI-SNP5425	Chr07	3.93082	0.047409
CRI-SNP5426	Chr07	0.988304	0.32016
CRI-SNP5427	Chr07	2.03955	0.15325
CRI-SNP5428	Chr07	0.405063	0.52449
CRI-SNP5429	Chr07	3.13018	0.076855
CRI-SNP5430	Chr07	0.115942	0.73348
CRI-SNP5433	Chr07	2.84706	0.091541
CRI-SNP5434	Chr07	3.13018	0.076855
CRI-SNP5435	Chr07	0.909774	0.34017
CRI-SNP5436	Chr07	1.07463	0.2999
CRI-SNP5437	Chr07	6.44966	0.011097
CRI-SNP5438	Chr07	5.56954	0.018276
CRI-SNP5439	Chr07	1.47126	0.22515
CRI-SNP5440	Chr07	10.5	0.0011937
CRI-SNP5441	Chr07	2.59712	0.10706
CRI-SNP5443	Chr07	1.56098	0.21152
CRI-SNP5447	Chr07	3.28571	0.069885
CRI-SNP5448	Chr07	3.55556	0.059347
CRI-SNP5449	Chr07	3.88199	0.048807
CRI-SNP5451	Chr07	4.10078	0.042864
CRI-SNP5452	Chr07	3.84127	0.050006
CRI-SNP5453	Chr07	4.84496	0.027727
CRI-SNP5454	Chr07	0.675676	0.41108
CRI-SNP5458	Chr07	2.08671	0.14859
CRI-SNP5459	Chr07	0.888889	0.34578
CRI-SNP5460	Chr07	0.9	0.34278
CRI-SNP5461	Chr07	1.06289	0.30256
CRI-SNP5462	Chr07	0.751553	0.38599
CRI-SNP5463	Chr07	0.00671141	0.93471
CRI-SNP5464	Chr07	0	1
CRI-SNP5468	Chr07	0.421053	0.51641
CRI-SNP5469	Chr07	0.320261	0.57145
CRI-SNP5470	Chr07	0.26087	0.60952
CRI-SNP5471	Chr07	0.185185	0.66695
CRI-SNP5472	Chr07	1.42029	0.23336
CRI-SNP5473	Chr07	1.21583	0.27018
CRI-SNP5474	Chr07	0.733333	0.39181
CRI-SNP5475	Chr07	0.55102	0.4579
CRI-SNP5476	Chr07	1.90588	0.16742
CRI-SNP5480	Chr07	0.574713	0.44839
CRI-SNP5481	Chr07	0.574713	0.44839
CRI-SNP5482	Chr07	1.44118	0.22995
CRI-SNP5483	Chr07	1.44118	0.22995
CRI-SNP5484	Chr07	1.25185	0.2632
CRI-SNP5485	Chr07	2.77358	0.095831
CRI-SNP5486	Chr07	2.5	0.11385
CRI-SNP5487	Chr07	3.07692	0.079411
CRI-SNP5488	Chr07	3.36641	0.066539
CRI-SNP5489	Chr07	0.536424	0.46392
CRI-SNP5490	Chr07	1.62025	0.20306
CRI-SNP5491	Chr07	1.58025	0.20872
CRI-SNP5493	Chr07	0.965714	0.32575
CRI-SNP5494	Chr07	0.827586	0.36297
CRI-SNP5495	Chr07	1.82857	0.1763
CRI-SNP5496	Chr07	1	0.31731
CRI-SNP5497	Chr07	1.32432	0.24982
CRI-SNP5498	Chr07	0.536424	0.46392
CRI-SNP5499	Chr07	0	1
CRI-SNP5500	Chr07	0.675676	0.41108
CRI-SNP5501	Chr07	1.28571	0.25684
CRI-SNP5505	Chr07	0.609756	0.43488
CRI-SNP5506	Chr07	0.609756	0.43488
CRI-SNP5507	Chr07	1.34247	0.2466
CRI-SNP5510	Chr07	0.988304	0.32016
CRI-SNP5511	Chr07	0.878049	0.34874
CRI-SNP5512	Chr07	0.870504	0.35082
CRI-SNP5513	Chr07	0.724551	0.39466
[truncated: 3,522 more rows]
