# Supplementary material for: Construction of a high-density genetic map by specific locus amplified fragment sequencing (SLAF-seq) and its application to Quantitative Trait Loci (QTL) analysis for boll weight in upland cotton (Gossypium hirsutum.)
Source: BMC Plant Biol. 2016 Apr 11;16:79. doi: 10.1186/s12870-016-0741-4 (PMC4827241; doi:10.1186/s12870-016-0741-4)
Supplement: Additional file 4: Table S4. — The physical position of all the markers in the genetic map. (XLSX 213 kb) [file 12870_2016_741_MOESM4_ESM.xlsx]

## Sheet: Sheet2
Markers Name	No.Chromosome	Position of Genomic Map	Position of Physical map
CRI-SNP6	Chr01	0	2448150
CRI-SNP5	Chr01	0.777	2448119
CRI-SNP4	Chr01	1.819	2447102
CRI-SNP3	Chr01	2.861	2398238
CRI-SNP8	Chr01	4.44	2776349
CRI-SNP9	Chr01	6.293	2776369
CRI-SNP10	Chr01	8.984	2776627
CRI-SNP15	Chr01	10.293	3256859
CRI-SNP20	Chr01	13.851	4351790
CRI-SNP50	Chr01	15.98	6430292
CRI-SNP53	Chr01	18.109	11542968
CRI-SNP54	Chr01	20.517	11542995
CRI-SNP55	Chr01	22.37	11545115
CRI-SNP57	Chr01	23.412	11581937
CRI-SNP58	Chr01	23.668	11852779
CRI-SNP59	Chr01	24.71	11857489
CRI-SNP60	Chr01	25.752	16507221
CRI-SNP61	Chr01	26.793	16507513
CRI-SNP62	Chr01	27.309	16507515
CRI-SNP63	Chr01	28.086	16507566
CRI-SNP72	Chr01	28.343	16533770
CRI-SNP73	Chr01	28.343	16539688
CRI-SNP74	Chr01	28.343	16539968
CRI-SNP75	Chr01	28.343	16545178
CRI-SNP76	Chr01	28.343	16545183
CRI-SNP77	Chr01	28.858	16546871
CRI-SNP79	Chr01	29.115	16598576
CRI-SNP81	Chr01	29.115	16633170
CRI-SNP85	Chr01	29.63	17110650
CRI-SNP86	Chr01	30.146	18290767
CRI-SNP88	Chr01	30.402	18981808
CRI-SNP89	Chr01	30.658	18986986
CRI-SNP90	Chr01	30.915	18987018
CRI-SNP91	Chr01	30.915	18987974
CRI-SNP92	Chr01	30.915	18988012
CRI-SNP94	Chr01	31.43	18999061
CRI-SNP95	Chr01	31.43	19003095
CRI-SNP96	Chr01	31.43	19033192
CRI-SNP97	Chr01	31.43	19033222
CRI-SNP98	Chr01	31.43	19033519
CRI-SNP99	Chr01	31.43	19033566
CRI-SNP100	Chr01	31.43	19033828
CRI-SNP102	Chr01	31.43	19046647
CRI-SNP103	Chr01	31.687	19046666
CRI-SNP106	Chr01	32.464	19148408
CRI-SNP104	Chr01	32.72	19066425
CRI-SNP107	Chr01	33.498	19150621
CRI-SNP108	Chr01	34.275	19184566
CRI-SNP110	Chr01	34.79	19201775
CRI-SNP113	Chr01	35.306	19218490
CRI-SNP114	Chr01	35.306	19218496
CRI-SNP117	Chr01	35.562	19247882
CRI-SNP116	Chr01	36.078	19244568
CRI-SNP112	Chr01	36.593	19217372
CRI-SNP115	Chr01	36.85	19244557
CRI-SNP118	Chr01	37.365	19392962
CRI-SNP119	Chr01	37.881	19842095
CRI-SNP120	Chr01	38.396	19916709
CRI-SNP121	Chr01	39.173	20064971
CRI-SNP123	Chr01	39.173	20109491
CRI-SNP124	Chr01	39.691	20124201
CRI-SNP122	Chr01	39.949	20109239
CRI-SNP125	Chr01	39.949	20124253
CRI-SNP126	Chr01	39.949	20129904
CRI-SNP127	Chr01	39.949	20130209
CRI-SNP128	Chr01	39.949	20130232
CRI-SNP129	Chr01	39.949	20130237
CRI-SNP131	Chr01	40.206	20158189
CRI-SNP133	Chr01	40.206	20191032
CRI-SNP134	Chr01	40.206	20192840
CRI-SNP135	Chr01	40.206	20192885
CRI-SNP137	Chr01	40.721	20224607
CRI-SNP138	Chr01	40.721	20251916
CRI-SNP140	Chr01	40.721	20273942
CRI-SNP141	Chr01	40.978	20283611
CRI-SNP144	Chr01	40.978	20429138
CRI-SNP146	Chr01	41.493	20438097
CRI-SNP147	Chr01	42.535	20596950
CRI-SNP148	Chr01	43.053	20596958
CRI-SNP149	Chr01	43.571	20893038
CRI-SNP150	Chr01	43.571	20896834
CRI-SNP152	Chr01	43.571	21060910
CRI-SNP157	Chr01	43.571	21156873
CRI-SNP153	Chr01	43.828	21137525
CRI-SNP154	Chr01	43.828	21137563
CRI-SNP158	Chr01	44.343	21227512
CRI-SNP159	Chr01	44.858	21253291
CRI-SNP161	Chr01	45.115	21363529
CRI-SNP160	Chr01	45.371	21344836
CRI-SNP162	Chr01	45.887	21363564
CRI-SNP163	Chr01	45.887	21363583
CRI-SNP165	Chr01	46.405	21950867
CRI-SNP166	Chr01	47.721	22191102
CRI-SNP168	Chr01	48.237	49455320
CRI-SNP171	Chr01	50.927	60143541
CRI-SNP174	Chr01	51.969	74029313
CRI-SNP176	Chr01	53.278	84365111
CRI-SNP177	Chr01	54.588	84371190
CRI-SNP180	Chr01	54.844	84383638
CRI-SNP181	Chr01	54.844	84383904
CRI-SNP182	Chr01	54.844	84386993
CRI-SNP188	Chr01	55.102	84483726
CRI-SNP183	Chr01	55.359	84387010
CRI-SNP185	Chr01	55.359	84436119
CRI-SNP187	Chr01	55.875	84462586
CRI-SNP192	Chr01	56.131	84643550
CRI-SNP189	Chr01	56.647	84484084
CRI-SNP193	Chr01	57.162	84643854
CRI-SNP194	Chr01	57.162	84674009
CRI-SNP195	Chr01	57.162	84674021
CRI-SNP196	Chr01	57.94	84674042
CRI-SNP197	Chr01	58.455	84683226
CRI-SNP198	Chr01	58.711	84683557
CRI-SNP199	Chr01	58.711	84698469
CRI-SNP200	Chr01	58.969	84698470
CRI-SNP202	Chr01	59.227	84702951
CRI-SNP205	Chr01	59.742	84721512
CRI-SNP207	Chr01	59.742	84723969
CRI-SNP208	Chr01	59.742	84724273
CRI-SNP201	Chr01	59.999	84698800
CRI-SNP203	Chr01	60.255	84719981
CRI-SNP204	Chr01	60.512	84719988
CRI-SNP209	Chr01	60.768	84735552
CRI-SNP211	Chr01	60.768	84749127
CRI-SNP210	Chr01	61.024	84738803
CRI-SNP215	Chr01	61.024	84763285
CRI-SNP212	Chr01	61.282	84758040
CRI-SNP213	Chr01	61.282	84758083
CRI-SNP214	Chr01	61.282	84763229
CRI-SNP216	Chr01	61.282	84764913
CRI-SNP220	Chr01	61.282	84794357
CRI-SNP221	Chr01	61.282	84794624
CRI-SNP222	Chr01	61.282	84845704
CRI-SNP223	Chr01	61.54	84845974
CRI-SNP224	Chr01	61.796	84847019
CRI-SNP225	Chr01	61.796	84850961
CRI-SNP226	Chr01	61.796	84850992
CRI-SNP229	Chr01	62.053	84934220
CRI-SNP230	Chr01	62.053	84934229
CRI-SNP347	Chr01	63.1	86263181
CRI-SNP342	Chr01	63.358	86219291
CRI-SNP343	Chr01	63.358	86219292
CRI-SNP346	Chr01	63.358	86250691
CRI-SNP349	Chr01	63.873	86283235
CRI-SNP350	Chr01	63.873	86303965
CRI-SNP345	Chr01	64.389	86247195
CRI-SNP344	Chr01	64.645	86230594
CRI-SNP341	Chr01	64.902	86219257
CRI-SNP339	Chr01	65.158	86203038
CRI-SNP337	Chr01	65.673	86199317
CRI-SNP338	Chr01	65.673	86202723
CRI-SNP336	Chr01	65.93	86199292
CRI-SNP333	Chr01	66.186	86184352
CRI-SNP334	Chr01	66.186	86184651
CRI-SNP326	Chr01	66.702	86124278
CRI-SNP327	Chr01	67.217	86143372
CRI-SNP328	Chr01	67.217	86143388
CRI-SNP313	Chr01	67.733	85935074
CRI-SNP314	Chr01	67.733	85935086
CRI-SNP315	Chr01	67.733	85969977
CRI-SNP316	Chr01	67.733	85970302
CRI-SNP318	Chr01	67.989	86015673
CRI-SNP319	Chr01	67.989	86015703
CRI-SNP320	Chr01	67.989	86016004
CRI-SNP321	Chr01	67.989	86033153
CRI-SNP322	Chr01	67.989	86033160
CRI-SNP323	Chr01	67.989	86033453
CRI-SNP312	Chr01	68.246	85891582
CRI-SNP311	Chr01	68.502	85891578
CRI-SNP310	Chr01	68.758	85891480
CRI-SNP307	Chr01	69.274	85839114
CRI-SNP298	Chr01	70.051	85736027
CRI-SNP305	Chr01	70.051	85839054
CRI-SNP299	Chr01	70.307	85736367
CRI-SNP304	Chr01	70.307	85836199
CRI-SNP293	Chr01	70.564	85727796
CRI-SNP294	Chr01	70.564	85728107
CRI-SNP306	Chr01	70.82	85839091
CRI-SNP290	Chr01	71.077	85708035
CRI-SNP291	Chr01	71.077	85708335
CRI-SNP292	Chr01	71.077	85708355
CRI-SNP289	Chr01	71.333	85708000
CRI-SNP280	Chr01	71.59	85601897
CRI-SNP281	Chr01	71.59	85636326
CRI-SNP282	Chr01	71.59	85636378
CRI-SNP283	Chr01	71.59	85636640
CRI-SNP286	Chr01	71.59	85691290
CRI-SNP287	Chr01	71.59	85702381
CRI-SNP288	Chr01	71.59	85702388
CRI-SNP277	Chr01	71.846	85576947
CRI-SNP276	Chr01	72.102	85568986
CRI-SNP275	Chr01	72.618	85550410
CRI-SNP274	Chr01	72.874	85545307
CRI-SNP269	Chr01	73.131	85469214
CRI-SNP270	Chr01	73.131	85469516
CRI-SNP271	Chr01	73.131	85491151
CRI-SNP273	Chr01	73.131	85528426
CRI-SNP268	Chr01	73.387	85458127
CRI-SNP264	Chr01	73.903	85406742
CRI-SNP265	Chr01	73.903	85421147
CRI-SNP266	Chr01	73.903	85428375
CRI-SNP262	Chr01	74.159	85406717
CRI-SNP263	Chr01	74.159	85406735
CRI-SNP259	Chr01	74.415	85393455
CRI-SNP261	Chr01	74.931	85400852
CRI-SNP260	Chr01	75.187	85400849
CRI-SNP254	Chr01	75.703	85368637
CRI-SNP253	Chr01	75.959	85351120
CRI-SNP255	Chr01	75.959	85368661
CRI-SNP250	Chr01	76.475	85251896
CRI-SNP243	Chr01	76.731	85199975
CRI-SNP238	Chr01	77.247	85073795
CRI-SNP241	Chr01	77.247	85158681
CRI-SNP232	Chr01	77.762	84934269
CRI-SNP231	Chr01	78.018	84934260
CRI-SNP359	Chr01	78.796	86432045
CRI-SNP361	Chr01	79.052	86475020
CRI-SNP356	Chr01	79.568	86426795
CRI-SNP355	Chr01	80.083	86390587
CRI-SNP351	Chr01	80.599	86317750
CRI-SNP353	Chr01	80.855	86377827
CRI-SNP354	Chr01	81.37	86378096
CRI-SNP358	Chr01	81.886	86432041
CRI-SNP365	Chr01	82.663	86563590
CRI-SNP366	Chr01	82.92	86563895
CRI-SNP369	Chr01	83.435	86630157
CRI-SNP372	Chr01	83.435	86645767
CRI-SNP368	Chr01	83.692	86608630
CRI-SNP370	Chr01	83.692	86630243
CRI-SNP371	Chr01	84.207	86630248
CRI-SNP374	Chr01	84.984	86654726
CRI-SNP375	Chr01	85.5	86675373
CRI-SNP377	Chr01	85.756	86689011
CRI-SNP380	Chr01	86.272	86780857
CRI-SNP384	Chr01	86.528	86831472
CRI-SNP385	Chr01	86.528	86832467
CRI-SNP386	Chr01	86.784	87626594
CRI-SNP387	Chr01	87.826	87626595
CRI-SNP390	Chr01	89.679	90122649
CRI-SNP391	Chr01	94.16	93628567
CRI-SNP395	Chr01	98.36	94469481
CRI-SNP396	Chr01	100.223	94491150
CRI-SNP398	Chr01	100.738	94521810
CRI-SNP400	Chr01	100.738	94533322
CRI-SNP401	Chr01	100.738	94533681
CRI-SNP402	Chr01	100.738	94535330
CRI-SNP397	Chr01	100.994	94507379
CRI-SNP418	Chr01	101.51	94740442
CRI-SNP413	Chr01	102.025	94705532
CRI-SNP414	Chr01	102.025	94714065
CRI-SNP417	Chr01	102.025	94732235
CRI-SNP405	Chr01	102.541	94562110
CRI-SNP406	Chr01	102.541	94562415
CRI-SNP403	Chr01	102.797	94535603
CRI-SNP404	Chr01	102.797	94554564
CRI-SNP407	Chr01	102.797	94572598
CRI-SNP408	Chr01	102.797	94575136
CRI-SNP409	Chr01	102.797	94575963
CRI-SNP412	Chr01	102.797	94615383
CRI-SNP410	Chr01	103.313	94591514
CRI-SNP421	Chr01	103.828	94774745
CRI-SNP419	Chr01	104.344	94759520
CRI-SNP422	Chr01	104.6	94824036
CRI-SNP423	Chr01	105.116	94844723
CRI-SNP424	Chr01	105.372	94850856
CRI-SNP425	Chr01	105.629	94850874
CRI-SNP426	Chr01	105.629	94878619
CRI-SNP427	Chr01	106.67	94891258
CRI-SNP429	Chr01	107.186	95006923
CRI-SNP430	Chr01	111.04	95006938
CRI-SNP431	Chr01	111.821	97392295
CRI-SNP433	Chr01	115.122	97454180
CRI-SNP434	Chr01	116.71	97454222
CRI-SNP435	Chr01	117.226	97454525
CRI-SNP436	Chr01	118.268	97527667
CRI-SNP437	Chr01	119.045	97569437
CRI-SNP441	Chr01	119.56	97608743
CRI-SNP442	Chr01	120.338	97635869
CRI-SNP444	Chr01	122.19	97742956
CRI-SNP447	Chr01	123.232	97775755
CRI-SNP448	Chr01	123.488	97798353
CRI-SNP449	Chr01	124.004	97798364
CRI-SNP450	Chr01	124.781	97798669
CRI-SNP451	Chr01	126.09	97851663
CRI-SNP454	Chr01	127.4	98258119
CRI-SNP455	Chr01	127.915	98279416
CRI-SNP456	Chr01	128.692	98285197
CRI-SNP457	Chr01	129.734	98303769
CRI-SNP459	Chr01	130.25	98318224
CRI-SNP460	Chr01	130.506	98318231
CRI-SNP461	Chr01	130.762	98318527
CRI-SNP463	Chr01	131.54	98360977
CRI-SNP467	Chr01	133.392	98830852
CRI-SNP468	Chr01	134.17	98910860
CRI-SNP469	Chr01	135.749	98921016
CRI-SNP471	Chr01	136.265	98982569
CRI-SNP472	Chr01	140.418	99019301
CRI-SNP483	Chr02	0	680807
CRI-SNP480	Chr02	0.777	592260
CRI-SNP478	Chr02	1.034	547634
CRI-SNP473	Chr02	1.549	506228
CRI-SNP474	Chr02	1.549	506318
CRI-SNP475	Chr02	2.065	516602
CRI-SNP477	Chr02	2.583	547239
CRI-SNP479	Chr02	3.101	573003
CRI-SNP481	Chr02	4.143	650594
CRI-SNP482	Chr02	4.92	665102
CRI-SNP484	Chr02	5.436	704900
CRI-SNP485	Chr02	6.213	705275
CRI-SNP488	Chr02	6.99	728500
CRI-SNP489	Chr02	6.99	728791
CRI-SNP490	Chr02	6.99	728820
CRI-SNP486	Chr02	7.767	705981
CRI-SNP491	Chr02	8.024	742086
CRI-SNP492	Chr02	8.024	742087
CRI-SNP493	Chr02	8.801	829596
CRI-SNP494	Chr02	9.578	829601
CRI-SNP495	Chr02	9.835	829905
CRI-SNP496	Chr02	10.091	829952
CRI-SNP498	Chr02	10.347	866900
CRI-SNP497	Chr02	10.863	859155
CRI-SNP499	Chr02	11.378	889167
CRI-SNP500	Chr02	12.156	889182
CRI-SNP501	Chr02	12.156	889213
CRI-SNP502	Chr02	12.933	889230
CRI-SNP503	Chr02	14.512	889239
CRI-SNP504	Chr02	15.822	889269
CRI-SNP505	Chr02	17.401	889572
CRI-SNP506	Chr02	18.71	976965
CRI-SNP511	Chr02	21.132	2428231
CRI-SNP512	Chr02	23.553	2465227
CRI-SNP513	Chr02	24.068	2476298
CRI-SNP514	Chr02	24.325	2487079
CRI-SNP517	Chr02	25.102	2497511
CRI-SNP516	Chr02	25.358	2495725
CRI-SNP518	Chr02	26.136	2514459
CRI-SNP519	Chr02	27.177	2515966
CRI-SNP520	Chr02	27.434	2516977
CRI-SNP521	Chr02	28.211	2517263
CRI-SNP524	Chr02	28.988	2548965
CRI-SNP525	Chr02	29.766	2548990
CRI-SNP526	Chr02	30.281	2565050
CRI-SNP528	Chr02	30.797	2568991
CRI-SNP529	Chr02	31.838	2616670
CRI-SNP530	Chr02	32.354	2616680
CRI-SNP531	Chr02	32.61	2617021
CRI-SNP532	Chr02	33.126	2617359
CRI-SNP534	Chr02	33.126	2639465
CRI-SNP535	Chr02	33.641	2643317
CRI-SNP537	Chr02	33.898	2936937
CRI-SNP538	Chr02	35.207	3040377
CRI-SNP539	Chr02	35.988	3127239
CRI-SNP540	Chr02	37.047	3127241
CRI-SNP541	Chr02	38.099	3127506
CRI-SNP543	Chr02	38.877	3144915
CRI-SNP545	Chr02	41.853	3176721
CRI-SNP546	Chr02	47.272	3177713
CRI-SNP564	Chr02	50.265	10278345
CRI-SNP569	Chr02	53.823	14348144
CRI-SNP577	Chr02	55.402	14385568
CRI-SNP581	Chr02	56.449	14426647
CRI-SNP582	Chr02	57.765	14426963
CRI-SNP585	Chr02	58.543	14438043
CRI-SNP602	Chr02	59.852	14713522
CRI-SNP611	Chr02	61.161	46733952
CRI-SNP607	Chr02	61.418	19501839
CRI-SNP612	Chr02	62.459	46926832
CRI-SNP613	Chr02	63.501	47381273
CRI-SNP616	Chr02	64.278	48325535
CRI-SNP614	Chr02	64.794	47849408
CRI-SNP618	Chr02	65.05	51174293
CRI-SNP617	Chr02	65.566	49009177
CRI-SNP619	Chr02	66.081	51301367
CRI-SNP621	Chr02	66.863	53971836
CRI-SNP622	Chr02	67.383	54580382
CRI-SNP624	Chr02	68.971	55512553
CRI-SNP634	Chr02	70.013	65861333
CRI-SNP637	Chr02	71.322	69330825
CRI-SNP629	Chr02	72.364	59840362
CRI-SNP633	Chr02	73.141	63307068
CRI-SNP630	Chr02	73.399	60193934
CRI-SNP638	Chr02	74.18	69777001
CRI-SNP639	Chr02	76.033	70580930
CRI-SNP640	Chr02	76.81	70877333
CRI-SNP641	Chr02	77.326	71001602
CRI-SNP642	Chr02	77.841	71986650
CRI-SNP643	Chr02	78.098	72185255
CRI-SNP646	Chr02	78.875	72624221
CRI-SNP645	Chr02	79.652	72451955
CRI-SNP647	Chr02	81.24	72914533
CRI-SNP648	Chr02	83.113	73595301
CRI-SNP649	Chr02	84.429	73610773
CRI-SNP650	Chr02	85.738	73620394
CRI-SNP651	Chr02	85.994	73620648
CRI-SNP653	Chr02	87.036	73688755
CRI-SNP652	Chr02	87.813	73634774
CRI-SNP654	Chr02	88.855	73713448
CRI-SNP655	Chr02	89.371	73713744
CRI-SNP656	Chr02	90.148	73747037
CRI-SNP657	Chr02	90.925	73747082
CRI-SNP660	Chr02	91.703	73775590
CRI-SNP661	Chr02	91.959	73775597
CRI-SNP658	Chr02	92.474	73751243
CRI-SNP659	Chr02	92.474	73751581
CRI-SNP662	Chr02	92.731	73777838
CRI-SNP672	Chr02	93.508	73973739
CRI-SNP664	Chr02	94.024	73822639
CRI-SNP666	Chr02	94.024	73856454
CRI-SNP665	Chr02	94.28	73850724
CRI-SNP670	Chr02	94.536	73903817
CRI-SNP671	Chr02	95.052	73941802
CRI-SNP673	Chr02	95.829	74056319
CRI-SNP674	Chr02	96.345	74056329
CRI-SNP675	Chr02	96.86	74105462
CRI-SNP680	Chr02	97.117	74124946
CRI-SNP681	Chr02	97.373	74125287
CRI-SNP682	Chr02	97.629	74125293
CRI-SNP687	Chr02	98.145	74179935
CRI-SNP683	Chr02	98.401	74125316
CRI-SNP684	Chr02	98.401	74125331
CRI-SNP688	Chr02	98.658	74194475
CRI-SNP685	Chr02	98.914	74137229
CRI-SNP689	Chr02	98.914	74194495
CRI-SNP697	Chr02	99.43	74308139
CRI-SNP695	Chr02	99.945	74307070
CRI-SNP692	Chr02	100.461	74207434
CRI-SNP696	Chr02	100.976	74307846
CRI-SNP702	Chr02	101.491	74336604
CRI-SNP704	Chr02	102.533	74367185
CRI-SNP705	Chr02	103.049	74367206
CRI-SNP706	Chr02	103.564	74373188
CRI-SNP708	Chr02	104.08	74395547
CRI-SNP709	Chr02	104.857	74400985
CRI-SNP712	Chr02	105.634	75398645
CRI-SNP715	Chr02	106.15	75662790
CRI-SNP716	Chr02	106.927	75703608
CRI-SNP718	Chr02	108.506	75984822
CRI-SNP719	Chr02	110.359	76040112
CRI-SNP720	Chr02	111.136	76084222
CRI-SNP722	Chr02	112.178	76155518
CRI-SNP723	Chr02	112.178	76155795
CRI-SNP724	Chr02	112.435	76164110
CRI-SNP726	Chr02	113.477	76241485
CRI-SNP735	Chr02	116.167	78868508
CRI-SNP736	Chr02	120.93	78868820
CRI-SNP745	Chr02	122.518	80143476
CRI-SNP746	Chr02	123.834	80143799
CRI-SNP747	Chr02	124.876	80152925
CRI-SNP748	Chr02	124.876	80152940
CRI-SNP749	Chr02	124.876	80152970
CRI-SNP750	Chr02	125.132	80157920
CRI-SNP751	Chr02	125.132	80165471
CRI-SNP752	Chr02	125.132	80165735
CRI-SNP753	Chr02	125.132	80178345
CRI-SNP754	Chr02	125.132	80178354
CRI-SNP757	Chr02	125.91	80195345
CRI-SNP758	Chr02	125.91	80199096
CRI-SNP759	Chr02	125.91	80199402
CRI-SNP761	Chr02	126.166	80209427
CRI-SNP760	Chr02	126.682	80199436
CRI-SNP762	Chr02	126.938	80209428
CRI-SNP763	Chr02	126.938	80209690
CRI-SNP764	Chr02	127.194	80209711
CRI-SNP765	Chr02	127.71	80214786
CRI-SNP766	Chr02	127.968	80231503
CRI-SNP767	Chr02	128.225	80233816
CRI-SNP768	Chr02	129.267	80234174
CRI-SNP773	Chr02	129.267	80484957
CRI-SNP769	Chr02	129.524	80235982
CRI-SNP774	Chr02	129.78	80494455
CRI-SNP775	Chr02	130.295	80497569
CRI-SNP776	Chr02	130.552	80512952
CRI-SNP846	Chr02	130.552	82643356
CRI-SNP848	Chr02	132.14	82710674
CRI-SNP856	Chr02	136.621	83062091
CRI-SNP859	Chr02	136.621	83201689
CRI-SNP855	Chr02	136.877	83061809
CRI-SNP1300	Chr03	0	98077722
CRI-SNP1297	Chr03	0.515	97585211
CRI-SNP1299	Chr03	0.515	97593194
CRI-SNP1296	Chr03	1.293	97573048
CRI-SNP1295	Chr03	2.07	97573047
CRI-SNP1294	Chr03	2.588	97573020
CRI-SNP1293	Chr03	3.904	97572574
CRI-SNP1289	Chr03	8.057	97437447
CRI-SNP1286	Chr03	11.615	97074256
CRI-SNP1283	Chr03	13.744	95552169
CRI-SNP1281	Chr03	16.153	95551678
CRI-SNP1282	Chr03	16.668	95551690
CRI-SNP1280	Chr03	18.521	95551672
CRI-SNP1276	Chr03	18.777	95487117
CRI-SNP1273	Chr03	19.819	95423455
CRI-SNP1270	Chr03	21.407	94321339
CRI-SNP1268	Chr03	23.828	94292220
CRI-SNP1267	Chr03	25.957	94253244
CRI-SNP1265	Chr03	26.999	94095330
CRI-SNP1264	Chr03	27.514	93941151
CRI-SNP1263	Chr03	28.03	93793335
CRI-SNP1262	Chr03	29.072	93770678
CRI-SNP1261	Chr03	29.328	93770312
CRI-SNP1258	Chr03	29.584	93756728
CRI-SNP1260	Chr03	29.584	93770307
CRI-SNP1256	Chr03	30.1	93643061
CRI-SNP1254	Chr03	30.356	93602929
CRI-SNP1255	Chr03	30.356	93615781
CRI-SNP1248	Chr03	30.614	93441522
CRI-SNP1249	Chr03	30.614	93441721
CRI-SNP1250	Chr03	30.614	93458412
CRI-SNP1242	Chr03	30.872	93371340
CRI-SNP1243	Chr03	31.387	93408680
CRI-SNP1241	Chr03	31.903	93363954
CRI-SNP1240	Chr03	32.418	93363688
CRI-SNP1239	Chr03	33.195	93352843
CRI-SNP1238	Chr03	33.973	93329885
CRI-SNP1236	Chr03	34.75	93307239
CRI-SNP1235	Chr03	36.059	93109282
CRI-SNP1234	Chr03	38.468	93109258
CRI-SNP1231	Chr03	42.621	92933792
CRI-SNP1229	Chr03	45.597	86505443
CRI-SNP1227	Chr03	49.75	86474436
CRI-SNP1226	Chr03	52.159	86472808
CRI-SNP1222	Chr03	53.2	86033328
CRI-SNP1219	Chr03	53.716	86016681
CRI-SNP1204	Chr03	53.972	85745627
CRI-SNP1213	Chr03	54.75	85926206
CRI-SNP1190	Chr03	55.006	85587285
CRI-SNP1181	Chr03	55.521	85494387
CRI-SNP1182	Chr03	55.778	85526890
CRI-SNP1179	Chr03	56.293	85474749
CRI-SNP1178	Chr03	56.55	85443461
CRI-SNP1166	Chr03	57.327	85037556
CRI-SNP1171	Chr03	57.327	85169647
CRI-SNP1170	Chr03	57.583	85122300
CRI-SNP1162	Chr03	58.361	84926980
CRI-SNP1155	Chr03	58.876	84535545
CRI-SNP1154	Chr03	60.456	84535532
CRI-SNP1153	Chr03	62.596	84526516
CRI-SNP1142	Chr03	64.459	80312708
CRI-SNP1140	Chr03	66.311	80033414
CRI-SNP1141	Chr03	66.311	80312440
CRI-SNP1138	Chr03	66.568	79378219
CRI-SNP1137	Chr03	67.345	79264766
CRI-SNP1134	Chr03	67.601	73911444
CRI-SNP1133	Chr03	68.379	73552832
CRI-SNP1130	Chr03	69.688	48167570
CRI-SNP1128	Chr03	70.465	16486393
CRI-SNP1126	Chr03	71.242	16269989
CRI-SNP1123	Chr03	71.499	15467311
CRI-SNP1122	Chr03	71.755	15422421
CRI-SNP1121	Chr03	72.271	15302587
CRI-SNP1119	Chr03	72.786	15210664
CRI-SNP1115	Chr03	73.563	15028005
CRI-SNP1120	Chr03	74.341	15289153
CRI-SNP1118	Chr03	74.856	15196179
CRI-SNP1116	Chr03	75.113	15041443
CRI-SNP1113	Chr03	75.89	15006633
CRI-SNP1112	Chr03	76.667	15006629
CRI-SNP1110	Chr03	77.444	14974106
CRI-SNP1105	Chr03	77.96	14928716
CRI-SNP1109	Chr03	77.96	14965156
CRI-SNP1111	Chr03	77.96	14980400
CRI-SNP1103	Chr03	78.216	14891582
CRI-SNP1102	Chr03	78.473	14890135
CRI-SNP1104	Chr03	78.473	14906689
CRI-SNP1097	Chr03	78.988	14867917
CRI-SNP1096	Chr03	79.245	14867914
CRI-SNP1098	Chr03	79.245	14869776
CRI-SNP1083	Chr03	80.022	14730862
CRI-SNP1084	Chr03	80.022	14745447
CRI-SNP1085	Chr03	80.022	14762391
CRI-SNP1086	Chr03	80.022	14762690
CRI-SNP1088	Chr03	80.022	14772123
CRI-SNP1092	Chr03	80.022	14804784
CRI-SNP1093	Chr03	80.022	14824015
CRI-SNP1095	Chr03	80.022	14867913
CRI-SNP1081	Chr03	80.799	14693394
CRI-SNP1082	Chr03	80.799	14715152
CRI-SNP1079	Chr03	81.057	14671526
CRI-SNP1080	Chr03	81.057	14671527
CRI-SNP1078	Chr03	81.315	14671488
CRI-SNP1069	Chr03	81.571	12263315
CRI-SNP1072	Chr03	81.571	13145971
CRI-SNP1074	Chr03	81.571	14591456
CRI-SNP1075	Chr03	81.571	14598207
CRI-SNP1067	Chr03	82.086	12253834
CRI-SNP1068	Chr03	82.086	12262558
CRI-SNP1065	Chr03	82.605	12247091
CRI-SNP1066	Chr03	82.605	12247401
CRI-SNP1064	Chr03	83.123	12247075
CRI-SNP1062	Chr03	83.9	12125603
CRI-SNP1061	Chr03	84.416	12076689
CRI-SNP1059	Chr03	85.995	12059920
CRI-SNP1057	Chr03	86.776	11279632
CRI-SNP1048	Chr03	87.558	8993650
CRI-SNP1047	Chr03	89.137	8932304
CRI-SNP1046	Chr03	90.179	8932027
CRI-SNP1045	Chr03	90.435	8931995
CRI-SNP1043	Chr03	90.951	8908375
CRI-SNP1042	Chr03	91.207	8908361
CRI-SNP1041	Chr03	91.464	8908016
CRI-SNP1040	Chr03	91.72	8908001
CRI-SNP1039	Chr03	92.497	8718871
CRI-SNP1037	Chr03	94.919	8149551
CRI-SNP1038	Chr03	96.781	8704911
CRI-SNP1035	Chr03	97.558	6922869
CRI-SNP1034	Chr03	99.98	6922845
CRI-SNP1022	Chr03	101.296	6740142
CRI-SNP1024	Chr03	101.296	6846657
CRI-SNP1025	Chr03	101.296	6857528
CRI-SNP1021	Chr03	101.552	6697905
CRI-SNP1020	Chr03	101.809	6685997
CRI-SNP1018	Chr03	102.324	6627654
CRI-SNP1017	Chr03	102.84	6627622
CRI-SNP1016	Chr03	104.419	6598598
CRI-SNP1015	Chr03	104.934	6287260
CRI-SNP1013	Chr03	106.514	6259417
CRI-SNP1009	Chr03	107.291	5965322
CRI-SNP1010	Chr03	107.548	6123571
CRI-SNP1012	Chr03	107.804	6259385
CRI-SNP1011	Chr03	108.06	6160535
CRI-SNP1008	Chr03	108.576	5921829
CRI-SNP1007	Chr03	109.353	5921822
CRI-SNP1006	Chr03	109.61	5911599
CRI-SNP1004	Chr03	110.128	5752203
CRI-SNP1002	Chr03	110.646	5617169
CRI-SNP1000	Chr03	111.161	5613672
CRI-SNP1001	Chr03	111.677	5616879
CRI-SNP999	Chr03	112.454	5613615
CRI-SNP993	Chr03	113.231	5537632
CRI-SNP995	Chr03	113.231	5590905
CRI-SNP996	Chr03	113.488	5591239
CRI-SNP987	Chr03	114.006	4934226
CRI-SNP990	Chr03	114.006	5083486
CRI-SNP991	Chr03	114.006	5264543
CRI-SNP992	Chr03	114.006	5518179
CRI-SNP984	Chr03	114.264	4862347
CRI-SNP982	Chr03	115.041	4862001
CRI-SNP983	Chr03	115.041	4862296
CRI-SNP981	Chr03	115.556	4840141
CRI-SNP979	Chr03	115.813	4832888
CRI-SNP980	Chr03	115.813	4840140
CRI-SNP978	Chr03	116.328	4832877
CRI-SNP976	Chr03	116.585	4827775
CRI-SNP977	Chr03	116.585	4832563
CRI-SNP975	Chr03	117.362	4827346
CRI-SNP974	Chr03	118.95	4819009
CRI-SNP972	Chr03	119.471	4180517
CRI-SNP970	Chr03	120.252	3647057
CRI-SNP969	Chr03	121.299	3647052
CRI-SNP968	Chr03	122.615	3647040
CRI-SNP967	Chr03	123.131	3646744
CRI-SNP962	Chr03	123.387	3642967
CRI-SNP963	Chr03	123.387	3642998
CRI-SNP964	Chr03	123.387	3643000
CRI-SNP965	Chr03	123.387	3643292
CRI-SNP961	Chr03	123.644	3642936
CRI-SNP954	Chr03	123.9	3590057
CRI-SNP955	Chr03	123.9	3590842
CRI-SNP956	Chr03	123.9	3624828
CRI-SNP952	Chr03	124.157	3519236
CRI-SNP953	Chr03	124.157	3554253
CRI-SNP951	Chr03	125.198	3504401
CRI-SNP950	Chr03	126.508	3477772
CRI-SNP948	Chr03	127.023	3237981
CRI-SNP949	Chr03	127.279	3467056
CRI-SNP947	Chr03	129.688	3201567
CRI-SNP946	Chr03	130.997	3193232
CRI-SNP943	Chr03	131.512	3093076
CRI-SNP942	Chr03	132.028	3062920
CRI-SNP941	Chr03	132.284	3062558
CRI-SNP937	Chr03	132.541	3044368
CRI-SNP938	Chr03	132.541	3044379
CRI-SNP936	Chr03	133.318	3040289
CRI-SNP935	Chr03	133.574	3040052
CRI-SNP933	Chr03	134.09	2934929
CRI-SNP934	Chr03	134.346	2936966
CRI-SNP932	Chr03	134.862	2912570
CRI-SNP930	Chr03	135.118	2886801
CRI-SNP931	Chr03	135.375	2912336
CRI-SNP929	Chr03	136.416	2886787
CRI-SNP928	Chr03	137.202	2856271
CRI-SNP926	Chr03	138.525	2519742
CRI-SNP925	Chr03	140.378	2513625
CRI-SNP924	Chr03	142.23	2513624
CRI-SNP923	Chr03	144.639	2513623
CRI-SNP919	Chr03	146.491	1764106
CRI-SNP921	Chr03	147.8	2001909
CRI-SNP917	Chr03	150.777	1633391
CRI-SNP916	Chr03	151.819	1633079
CRI-SNP915	Chr03	152.6	1623231
CRI-SNP912	Chr03	153.381	1399594
CRI-SNP911	Chr03	154.691	1357810
CRI-SNP910	Chr03	157.381	1355167
CRI-SNP909	Chr03	158.159	1354906
CRI-SNP908	Chr03	159.927	1354875
CRI-SNP1323	Chr04	0	228301
CRI-SNP1324	Chr04	0.358	255008
CRI-SNP1325	Chr04	0.874	255023
CRI-SNP1326	Chr04	1.13	255326
CRI-SNP1327	Chr04	1.387	335442
CRI-SNP1328	Chr04	1.902	376702
CRI-SNP1329	Chr04	2.159	376924
CRI-SNP1330	Chr04	2.415	377267
CRI-SNP1331	Chr04	2.931	420203
CRI-SNP1332	Chr04	3.446	462928
CRI-SNP1333	Chr04	3.962	463294
CRI-SNP1334	Chr04	3.962	469090
CRI-SNP1335	Chr04	4.218	469104
CRI-SNP1336	Chr04	4.476	507563
CRI-SNP1337	Chr04	4.735	564046
CRI-SNP1338	Chr04	7.727	564344
CRI-SNP1340	Chr04	8.505	1567554
CRI-SNP1341	Chr04	12.114	1686818
CRI-SNP1342	Chr04	12.629	1806078
CRI-SNP1344	Chr04	13.671	1817137
CRI-SNP1348	Chr04	13.671	1844076
CRI-SNP1350	Chr04	14.187	1977342
CRI-SNP1349	Chr04	14.702	1954400
CRI-SNP1351	Chr04	15.479	1977424
CRI-SNP1352	Chr04	15.479	2007889
CRI-SNP1353	Chr04	15.479	2019474
CRI-SNP1354	Chr04	15.736	2030250
CRI-SNP1355	Chr04	15.736	2041192
CRI-SNP1356	Chr04	16.251	2052915
CRI-SNP1357	Chr04	16.508	2053607
CRI-SNP1359	Chr04	19.198	2136788
CRI-SNP1363	Chr04	20.508	3404774
CRI-SNP1364	Chr04	24.066	3597500
CRI-SNP1365	Chr04	25.645	3721330
CRI-SNP1366	Chr04	25.901	3727451
CRI-SNP1367	Chr04	25.901	3734558
CRI-SNP1368	Chr04	25.901	3734565
CRI-SNP1369	Chr04	26.417	3734977
CRI-SNP1370	Chr04	26.417	3749086
CRI-SNP1371	Chr04	26.417	3749132
CRI-SNP1372	Chr04	26.673	3767073
CRI-SNP1373	Chr04	27.189	3767131
CRI-SNP1376	Chr04	27.445	4036730
CRI-SNP1377	Chr04	28.223	4037061
CRI-SNP1378	Chr04	28.738	4037135
CRI-SNP1379	Chr04	28.738	4037456
CRI-SNP1380	Chr04	28.738	4039751
CRI-SNP1381	Chr04	29.515	4040103
CRI-SNP1383	Chr04	29.515	4058700
CRI-SNP1384	Chr04	30.031	4058731
CRI-SNP1385	Chr04	31.34	4233966
CRI-SNP1387	Chr04	31.34	4268970
CRI-SNP1388	Chr04	32.382	4305370
CRI-SNP1389	Chr04	32.897	4426058
CRI-SNP1390	Chr04	33.413	4426086
CRI-SNP1392	Chr04	33.928	4714450
CRI-SNP1393	Chr04	35.508	4730876
CRI-SNP1394	Chr04	36.285	5077340
CRI-SNP1395	Chr04	36.541	5111044
CRI-SNP1396	Chr04	37.057	5111312
CRI-SNP1397	Chr04	37.057	5111711
CRI-SNP1398	Chr04	37.834	5135303
CRI-SNP1399	Chr04	38.611	5973865
CRI-SNP1400	Chr04	38.868	5973875
CRI-SNP1402	Chr04	39.124	5990450
CRI-SNP1403	Chr04	40.166	5990451
CRI-SNP1404	Chr04	40.682	6295354
CRI-SNP1405	Chr04	41.459	6302089
CRI-SNP1406	Chr04	42.236	6325211
CRI-SNP1407	Chr04	42.236	6325213
CRI-SNP1409	Chr04	42.752	6349069
CRI-SNP1410	Chr04	43.008	6354683
CRI-SNP1411	Chr04	43.008	6364717
CRI-SNP1412	Chr04	43.523	6399598
CRI-SNP1415	Chr04	43.523	6473535
CRI-SNP1416	Chr04	44.039	6486690
CRI-SNP1424	Chr04	44.554	6521765
CRI-SNP1425	Chr04	45.07	6592440
CRI-SNP1417	Chr04	45.326	6486957
CRI-SNP1418	Chr04	45.326	6486961
CRI-SNP1419	Chr04	45.326	6486993
CRI-SNP1420	Chr04	45.326	6486999
CRI-SNP1421	Chr04	45.326	6504596
CRI-SNP1426	Chr04	46.104	6597180
CRI-SNP1427	Chr04	46.104	6597215
CRI-SNP1428	Chr04	46.36	6615875
CRI-SNP1429	Chr04	46.616	6616229
CRI-SNP1430	Chr04	47.132	6640669
CRI-SNP1434	Chr04	47.132	6722787
CRI-SNP1435	Chr04	47.647	6722805
CRI-SNP1436	Chr04	48.163	6722821
CRI-SNP1442	Chr04	48.419	6850842
CRI-SNP1443	Chr04	48.676	6856534
CRI-SNP1444	Chr04	48.932	6865574
CRI-SNP1445	Chr04	49.188	6865595
CRI-SNP1446	Chr04	49.188	6868191
CRI-SNP1447	Chr04	49.966	6878694
CRI-SNP1449	Chr04	50.743	6940794
CRI-SNP1450	Chr04	53.448	6975766
CRI-SNP1452	Chr04	54.23	7192180
CRI-SNP1454	Chr04	55.007	7224202
CRI-SNP1455	Chr04	55.522	7224236
CRI-SNP1458	Chr04	56.038	7307785
CRI-SNP1459	Chr04	56.553	7341523
CRI-SNP1460	Chr04	56.553	7345111
CRI-SNP1461	Chr04	56.81	7373112
CRI-SNP1462	Chr04	57.066	7700054
CRI-SNP1465	Chr04	57.843	7720338
CRI-SNP1466	Chr04	59.153	7721630
CRI-SNP1468	Chr04	59.668	8177782
CRI-SNP1469	Chr04	59.925	8237364
CRI-SNP1470	Chr04	59.925	8237434
CRI-SNP1471	Chr04	59.925	8237665
CRI-SNP1472	Chr04	59.925	8241760
CRI-SNP1474	Chr04	60.181	8253278
CRI-SNP1479	Chr04	60.437	8253786
CRI-SNP1483	Chr04	60.437	8254082
CRI-SNP1484	Chr04	60.437	8260384
CRI-SNP1480	Chr04	60.694	8253804
CRI-SNP1481	Chr04	60.694	8254048
CRI-SNP1482	Chr04	60.694	8254072
CRI-SNP1485	Chr04	60.95	8260415
CRI-SNP1486	Chr04	61.207	8297320
CRI-SNP1487	Chr04	61.207	8356357
CRI-SNP1489	Chr04	61.463	8442751
CRI-SNP1490	Chr04	63.316	8817947
CRI-SNP1491	Chr04	64.093	10632971
CRI-SNP1492	Chr04	64.87	10678492
CRI-SNP1493	Chr04	65.127	10678536
CRI-SNP1495	Chr04	65.383	10697252
CRI-SNP1498	Chr04	65.639	10730252
CRI-SNP1499	Chr04	65.639	10733643
CRI-SNP1496	Chr04	65.896	10707374
CRI-SNP1500	Chr04	66.938	10745098
CRI-SNP1501	Chr04	66.938	10745115
CRI-SNP1502	Chr04	66.938	10750539
CRI-SNP1503	Chr04	67.453	10750815
CRI-SNP1506	Chr04	67.453	10758631
CRI-SNP1507	Chr04	67.453	10761125
CRI-SNP1508	Chr04	68.23	10794756
CRI-SNP1511	Chr04	68.487	10863195
CRI-SNP1512	Chr04	68.487	10874601
CRI-SNP1509	Chr04	68.743	10842788
CRI-SNP1510	Chr04	68.743	10843048
CRI-SNP1513	Chr04	69.259	10890290
CRI-SNP1514	Chr04	69.774	10890596
CRI-SNP1515	Chr04	70.552	10890616
CRI-SNP1517	Chr04	71.329	12217935
CRI-SNP1518	Chr04	73.181	14183149
CRI-SNP1519	Chr04	73.697	14243696
CRI-SNP1520	Chr04	73.953	14362239
CRI-SNP1521	Chr04	74.469	14837235
CRI-SNP1522	Chr04	74.469	15158879
CRI-SNP1523	Chr04	74.725	15577213
CRI-SNP1532	Chr04	75.241	21634355
CRI-SNP1524	Chr04	75.497	15700586
CRI-SNP1527	Chr04	75.497	17940014
CRI-SNP1528	Chr04	75.497	18303689
CRI-SNP1536	Chr04	76.274	22485086
CRI-SNP1537	Chr04	76.274	22485106
CRI-SNP1555	Chr04	76.79	30625123
CRI-SNP1538	Chr04	77.046	22727024
CRI-SNP1541	Chr04	77.046	23738960
CRI-SNP1543	Chr04	77.046	24296112
CRI-SNP1549	Chr04	77.046	27516772
CRI-SNP1551	Chr04	77.046	28750512
CRI-SNP1552	Chr04	77.046	28921014
CRI-SNP1554	Chr04	77.046	30526766
CRI-SNP1556	Chr04	77.562	30777348
CRI-SNP1557	Chr04	78.339	31572091
CRI-SNP1558	Chr04	78.339	31720353
CRI-SNP1559	Chr04	78.339	32610753
CRI-SNP1562	Chr04	78.339	33041567
CRI-SNP1560	Chr04	78.595	32681195
CRI-SNP1563	Chr04	79.111	34039238
CRI-SNP1564	Chr04	79.367	34469443
CRI-SNP1566	Chr04	79.367	37220600
CRI-SNP1567	Chr04	80.145	37771984
CRI-SNP1568	Chr04	80.401	40368020
CRI-SNP1569	Chr04	81.178	40589223
CRI-SNP1570	Chr04	81.956	41148210
CRI-SNP1572	Chr04	82.997	44993167
CRI-SNP1573	Chr04	84.577	45071666
CRI-SNP1574	Chr04	85.092	49727865
CRI-SNP1576	Chr04	85.349	52167149
CRI-SNP1575	Chr04	85.607	52093844
CRI-SNP1577	Chr04	86.654	52167156
CRI-SNP1578	Chr04	87.431	52167165
CRI-SNP1580	Chr04	87.431	52187567
CRI-SNP1581	Chr04	87.687	52187610
CRI-SNP1583	Chr04	87.687	52232212
CRI-SNP1584	Chr04	87.687	52297310
CRI-SNP1585	Chr04	87.687	52297628
CRI-SNP1586	Chr04	87.944	52307115
CRI-SNP1587	Chr04	88.459	52331399
CRI-SNP1588	Chr04	88.716	52333816
CRI-SNP1589	Chr04	89.231	52334175
CRI-SNP1590	Chr04	89.231	52350181
CRI-SNP1591	Chr04	89.231	52360584
CRI-SNP1592	Chr04	89.488	52364270
CRI-SNP1593	Chr04	90.003	52369043
CRI-SNP1594	Chr04	90.003	52387846
CRI-SNP1595	Chr04	90.26	52387885
CRI-SNP1596	Chr04	90.775	52388128
CRI-SNP1597	Chr04	90.775	52388179
CRI-SNP1598	Chr04	90.775	52404742
CRI-SNP1601	Chr04	90.775	52429559
CRI-SNP1602	Chr04	90.775	52431733
CRI-SNP1603	Chr04	91.031	52438756
CRI-SNP1604	Chr04	91.031	52438760
CRI-SNP1605	Chr04	91.288	52438764
CRI-SNP1611	Chr04	91.544	52514493
CRI-SNP1612	Chr04	91.801	52529122
CRI-SNP1621	Chr04	92.057	52587946
CRI-SNP1625	Chr04	92.057	52634381
CRI-SNP1614	Chr04	92.314	52568640
CRI-SNP1618	Chr04	92.314	52575042
CRI-SNP1619	Chr04	92.314	52578910
CRI-SNP1620	Chr04	92.314	52587716
CRI-SNP1626	Chr04	92.829	52657348
CRI-SNP1628	Chr04	92.829	52718061
CRI-SNP1630	Chr04	93.344	52738508
CRI-SNP1632	Chr04	93.86	52744357
CRI-SNP1631	Chr04	94.116	52738886
CRI-SNP1633	Chr04	94.632	52744358
CRI-SNP1634	Chr04	94.632	52767375
CRI-SNP1637	Chr04	94.632	52825661
CRI-SNP1638	Chr04	94.632	52825991
CRI-SNP1635	Chr04	94.888	52789174
CRI-SNP1636	Chr04	94.888	52796037
CRI-SNP1639	Chr04	94.888	52871151
CRI-SNP1657	Chr04	95.404	52984692
CRI-SNP1661	Chr04	95.66	53035699
CRI-SNP1658	Chr04	95.917	52984958
CRI-SNP1662	Chr04	96.173	53035930
CRI-SNP1664	Chr04	96.173	53055286
CRI-SNP1663	Chr04	96.429	53035999
CRI-SNP1665	Chr04	96.429	53073836
CRI-SNP1666	Chr04	96.686	53086739
CRI-SNP1668	Chr04	96.686	53107647
CRI-SNP1669	Chr04	96.686	53107703
CRI-SNP1670	Chr04	96.686	53112931
CRI-SNP1671	Chr04	96.942	53115228
CRI-SNP1672	Chr04	97.458	53119626
CRI-SNP1673	Chr04	97.458	53119920
CRI-SNP1674	Chr04	97.714	53128790
CRI-SNP1675	Chr04	97.714	53129411
CRI-SNP1677	Chr04	97.714	53139690
CRI-SNP1678	Chr04	97.714	53139752
CRI-SNP1681	Chr04	97.714	53147816
CRI-SNP1676	Chr04	97.971	53129421
CRI-SNP1679	Chr04	97.971	53139993
CRI-SNP1682	Chr04	98.486	53148073
CRI-SNP1687	Chr04	98.486	53207864
CRI-SNP1689	Chr04	99.001	53218790
CRI-SNP1692	Chr04	99.001	53282745
CRI-SNP1693	Chr04	99.001	53299420
CRI-SNP1695	Chr04	99.001	53318451
CRI-SNP1696	Chr04	99.258	53318735
CRI-SNP1697	Chr04	99.258	53321898
CRI-SNP1698	Chr04	99.514	53322162
CRI-SNP1699	Chr04	99.514	53322169
CRI-SNP1703	Chr04	99.514	53389272
CRI-SNP1705	Chr04	99.771	53436518
CRI-SNP1706	Chr04	99.771	53443645
CRI-SNP1707	Chr04	99.771	53450773
CRI-SNP1708	Chr04	99.771	53451038
CRI-SNP1709	Chr04	99.771	53452575
CRI-SNP1710	Chr04	99.771	53452919
CRI-SNP1711	Chr04	100.027	53456905
CRI-SNP1712	Chr04	100.027	53459857
CRI-SNP1713	Chr04	100.027	53459885
CRI-SNP1714	Chr04	100.804	53470514
CRI-SNP1715	Chr04	101.061	53470520
CRI-SNP1716	Chr04	101.061	53470783
CRI-SNP1717	Chr04	101.061	53504601
CRI-SNP1720	Chr04	101.061	53561861
CRI-SNP1721	Chr04	101.061	53562166
CRI-SNP1722	Chr04	101.317	53586154
CRI-SNP1724	Chr04	101.574	53602865
CRI-SNP1725	Chr04	101.83	53602918
CRI-SNP1729	Chr04	102.346	53659776
CRI-SNP1730	Chr04	102.346	53659785
CRI-SNP1731	Chr04	102.346	53659801
CRI-SNP1733	Chr04	102.861	53702517
CRI-SNP1734	Chr04	102.861	53712913
CRI-SNP1735	Chr04	102.861	53719723
CRI-SNP1737	Chr04	102.861	53866273
CRI-SNP1738	Chr04	103.117	53926780
CRI-SNP1739	Chr04	103.374	53927094
CRI-SNP1740	Chr04	103.374	53927459
CRI-SNP1744	Chr04	103.374	53958692
CRI-SNP1748	Chr04	103.63	53996556
CRI-SNP1749	Chr04	103.63	54036208
CRI-SNP1750	Chr04	103.887	54054464
CRI-SNP1753	Chr04	104.143	54061070
CRI-SNP1754	Chr04	104.399	54084155
CRI-SNP1755	Chr04	104.656	54084753
CRI-SNP1756	Chr04	104.656	54085492
CRI-SNP1757	Chr04	104.656	54085511
CRI-SNP1758	Chr04	104.656	54109207
CRI-SNP1759	Chr04	104.656	54109230
CRI-SNP1762	Chr04	104.912	54157008
CRI-SNP1766	Chr04	104.912	54185969
CRI-SNP1767	Chr04	104.912	54185978
CRI-SNP1768	Chr04	104.912	54186319
CRI-SNP1769	Chr04	104.912	54186698
CRI-SNP1770	Chr04	105.169	54192023
CRI-SNP1771	Chr04	105.425	54192300
CRI-SNP1772	Chr04	105.682	54192348
CRI-SNP1773	Chr04	106.197	54201435
CRI-SNP1774	Chr04	106.197	54218965
CRI-SNP1775	Chr04	106.453	54219282
CRI-SNP1776	Chr04	106.71	54237184
CRI-SNP1777	Chr04	107.225	54289777
CRI-SNP1778	Chr04	107.225	54300737
CRI-SNP1779	Chr04	107.225	54300752
CRI-SNP1780	Chr04	107.482	54317993
CRI-SNP1781	Chr04	107.482	54338533
CRI-SNP1782	Chr04	107.482	54338958
CRI-SNP1783	Chr04	107.738	54339290
CRI-SNP1785	Chr04	107.738	54364197
CRI-SNP1786	Chr04	107.738	54364208
CRI-SNP1787	Chr04	107.738	54388811
CRI-SNP1789	Chr04	107.738	54403677
CRI-SNP1790	Chr04	107.738	54417052
CRI-SNP1791	Chr04	107.738	54417395
CRI-SNP1792	Chr04	107.738	54419296
CRI-SNP1793	Chr04	107.995	54419344
CRI-SNP1795	Chr04	107.995	54469935
CRI-SNP1796	Chr04	107.995	54470251
CRI-SNP1797	Chr04	108.51	54489839
CRI-SNP1798	Chr04	108.51	54490122
CRI-SNP1799	Chr04	108.51	54501760
CRI-SNP1800	Chr04	108.51	54513360
CRI-SNP1801	Chr04	108.51	54513694
CRI-SNP1802	Chr04	108.51	54546249
CRI-SNP1803	Chr04	108.766	54551489
CRI-SNP1804	Chr04	109.023	54581924
CRI-SNP1805	Chr04	109.279	54608909
CRI-SNP1806	Chr04	109.279	54609253
CRI-SNP1807	Chr04	109.279	54653170
CRI-SNP1808	Chr04	109.279	54661246
CRI-SNP1809	Chr04	109.279	54661274
CRI-SNP1810	Chr04	109.279	54661275
CRI-SNP1811	Chr04	109.536	54673990
CRI-SNP1812	Chr04	109.792	54673994
CRI-SNP1813	Chr04	110.049	54684516
CRI-SNP1818	Chr04	110.049	54725990
CRI-SNP1819	Chr04	110.049	54726303
CRI-SNP1821	Chr04	110.049	54741431
CRI-SNP1822	Chr04	110.305	54741470
CRI-SNP1823	Chr04	110.305	54749012
CRI-SNP1824	Chr04	110.561	54750389
CRI-SNP1825	Chr04	110.561	54750668
CRI-SNP1826	Chr04	110.818	54750687
CRI-SNP1827	Chr04	110.818	54767253
CRI-SNP1834	Chr04	111.333	54851779
CRI-SNP1835	Chr04	111.333	54857550
CRI-SNP1836	Chr04	111.333	54857585
CRI-SNP1837	Chr04	111.59	54867014
CRI-SNP1838	Chr04	111.59	54867027
CRI-SNP1839	Chr04	111.59	54867029
CRI-SNP1840	Chr04	111.846	54867045
CRI-SNP1841	Chr04	111.846	54911469
CRI-SNP1842	Chr04	111.846	54920796
CRI-SNP1843	Chr04	111.846	54921096
CRI-SNP1844	Chr04	111.846	54921112
CRI-SNP1845	Chr04	112.102	54930202
CRI-SNP1846	Chr04	112.618	54930733
CRI-SNP1847	Chr04	113.133	54930759
CRI-SNP1849	Chr04	113.39	54985493
CRI-SNP1850	Chr04	113.39	55008287
CRI-SNP1854	Chr04	113.646	55039435
CRI-SNP1857	Chr04	113.646	55062277
CRI-SNP1858	Chr04	113.646	55062303
CRI-SNP1859	Chr04	113.646	55137627
CRI-SNP1860	Chr04	113.903	55142006
CRI-SNP1861	Chr04	114.159	55145978
CRI-SNP1862	Chr04	114.159	55145986
CRI-SNP1863	Chr04	114.416	55146004
CRI-SNP1869	Chr04	114.416	55192198
CRI-SNP1871	Chr04	114.416	55213984
CRI-SNP1872	Chr04	114.672	55229843
CRI-SNP1873	Chr04	114.672	55234439
CRI-SNP1874	Chr04	114.672	55238525
CRI-SNP1875	Chr04	114.672	55238845
CRI-SNP1876	Chr04	114.928	55238846
CRI-SNP1877	Chr04	115.185	55243502
CRI-SNP1878	Chr04	115.185	55243507
CRI-SNP1879	Chr04	115.185	55243510
CRI-SNP1880	Chr04	115.7	55261644
CRI-SNP1881	Chr04	115.7	55261951
CRI-SNP1882	Chr04	115.7	55289237
CRI-SNP1883	Chr04	115.7	55303867
CRI-SNP1884	Chr04	115.7	55309603
CRI-SNP1885	Chr04	116.216	55323007
CRI-SNP1886	Chr04	116.216	55328318
CRI-SNP1887	Chr04	116.216	55328543
CRI-SNP1890	Chr04	116.216	55357798
CRI-SNP1891	Chr04	116.472	55357809
CRI-SNP1893	Chr04	116.729	55422701
CRI-SNP1894	Chr04	116.729	55422970
CRI-SNP1895	Chr04	116.729	55423017
CRI-SNP1896	Chr04	116.729	55445853
CRI-SNP1897	Chr04	116.729	55453338
CRI-SNP1898	Chr04	116.729	55453623
CRI-SNP1899	Chr04	116.729	55453657
CRI-SNP1902	Chr04	116.729	55456281
CRI-SNP1904	Chr04	116.729	55493889
CRI-SNP1905	Chr04	116.729	55530574
CRI-SNP1906	Chr04	116.985	55544077
CRI-SNP1907	Chr04	116.985	55544730
CRI-SNP1908	Chr04	116.985	55544762
CRI-SNP1909	Chr04	117.241	55545026
CRI-SNP1911	Chr04	117.498	55569772
CRI-SNP1912	Chr04	117.498	55570107
CRI-SNP1913	Chr04	117.498	55592848
CRI-SNP1914	Chr04	117.498	55600823
CRI-SNP1915	Chr04	118.013	55600869
CRI-SNP1916	Chr04	118.013	55617238
CRI-SNP1919	Chr04	118.27	55642678
CRI-SNP1920	Chr04	118.526	55650079
CRI-SNP1921	Chr04	118.526	55650119
CRI-SNP1922	Chr04	118.526	55650401
CRI-SNP1923	Chr04	118.526	55682246
CRI-SNP1924	Chr04	118.526	55682278
CRI-SNP1929	Chr04	118.526	55694457
CRI-SNP1930	Chr04	118.526	55694474
CRI-SNP1931	Chr04	118.526	55694752
CRI-SNP1932	Chr04	118.526	55694818
CRI-SNP1936	Chr04	118.526	55701205
CRI-SNP1937	Chr04	118.526	55701222
CRI-SNP1938	Chr04	118.783	55702525
CRI-SNP1939	Chr04	118.783	55737093
CRI-SNP1940	Chr04	118.783	55737453
CRI-SNP1943	Chr04	119.039	55752270
CRI-SNP1946	Chr04	119.554	55755244
CRI-SNP1947	Chr04	119.554	55761697
CRI-SNP1948	Chr04	119.811	55762010
CRI-SNP1949	Chr04	120.067	55762025
CRI-SNP1950	Chr04	120.583	55796944
CRI-SNP1951	Chr04	120.583	55796950
CRI-SNP1952	Chr04	120.583	55802805
CRI-SNP1953	Chr04	120.583	55802818
CRI-SNP1956	Chr04	120.583	55854863
CRI-SNP1957	Chr04	120.583	55854885
CRI-SNP1958	Chr04	120.583	55855152
CRI-SNP1962	Chr04	120.583	55916570
CRI-SNP1963	Chr04	120.583	55918528
CRI-SNP1964	Chr04	120.583	55921996
CRI-SNP1965	Chr04	121.098	55922267
CRI-SNP1966	Chr04	121.098	55928693
CRI-SNP1968	Chr04	121.355	55952849
CRI-SNP1969	Chr04	121.87	55953132
CRI-SNP1970	Chr04	121.87	55963691
CRI-SNP1972	Chr04	121.87	55991334
CRI-SNP1973	Chr04	121.87	56010002
CRI-SNP1974	Chr04	122.126	56010013
CRI-SNP1975	Chr04	122.383	56010277
CRI-SNP1976	Chr04	122.383	56010322
CRI-SNP1977	Chr04	122.639	56025558
CRI-SNP1978	Chr04	122.639	56042077
CRI-SNP1979	Chr04	122.639	56042392
CRI-SNP1980	Chr04	122.639	56056363
CRI-SNP1981	Chr04	122.639	56056384
CRI-SNP1982	Chr04	122.639	56066181
CRI-SNP1983	Chr04	122.896	56079637
CRI-SNP1984	Chr04	123.152	56080802
CRI-SNP1985	Chr04	123.152	56082424
CRI-SNP1986	Chr04	123.152	56082958
CRI-SNP1988	Chr04	123.409	56115002
CRI-SNP1989	Chr04	123.409	56123691
CRI-SNP1990	Chr04	123.665	56140367
CRI-SNP1992	Chr04	123.665	56191135
CRI-SNP1993	Chr04	123.665	56199822
CRI-SNP1996	Chr04	123.921	56224749
CRI-SNP1997	Chr04	123.921	56232091
CRI-SNP2002	Chr04	124.178	56244427
CRI-SNP2003	Chr04	124.693	56250170
CRI-SNP2004	Chr04	124.693	56250222
CRI-SNP2005	Chr04	124.693	56250493
CRI-SNP2006	Chr04	124.693	56258649
CRI-SNP2008	Chr04	124.693	56263581
CRI-SNP2015	Chr04	124.693	56290880
CRI-SNP2016	Chr04	124.693	56301116
CRI-SNP2018	Chr04	124.95	56309467
CRI-SNP2019	Chr04	124.95	56340258
CRI-SNP2021	Chr04	124.95	56340521
CRI-SNP2020	Chr04	125.206	56340267
CRI-SNP2023	Chr04	125.463	56346746
CRI-SNP2024	Chr04	125.463	56346775
CRI-SNP2025	Chr04	125.463	56355247
CRI-SNP2026	Chr04	125.978	56375756
CRI-SNP2033	Chr04	126.493	56518442
CRI-SNP2022	Chr04	126.75	56340560
CRI-SNP2032	Chr04	127.265	56395495
CRI-SNP2035	Chr04	127.781	56538253
CRI-SNP2038	Chr04	128.037	56642903
CRI-SNP2039	Chr04	128.037	56676603
CRI-SNP2040	Chr04	128.294	56686341
CRI-SNP2041	Chr04	128.55	56686676
CRI-SNP2042	Chr04	128.55	56711785
CRI-SNP2043	Chr04	128.55	56725285
CRI-SNP2044	Chr04	128.55	56725286
CRI-SNP2047	Chr04	128.55	56741723
CRI-SNP2048	Chr04	128.55	56742059
CRI-SNP2052	Chr04	128.55	56789011
CRI-SNP2053	Chr04	128.807	56789014
CRI-SNP2056	Chr04	128.807	56810328
CRI-SNP2057	Chr04	128.807	56835686
CRI-SNP2058	Chr04	128.807	56835943
CRI-SNP2059	Chr04	129.063	56835957
CRI-SNP2060	Chr04	129.319	56836295
CRI-SNP2061	Chr04	129.319	56836311
CRI-SNP2062	Chr04	129.319	56862694
CRI-SNP2063	Chr04	129.319	56872406
CRI-SNP2064	Chr04	129.835	56884532
CRI-SNP2065	Chr04	129.835	56884758
CRI-SNP2066	Chr04	129.835	56884791
CRI-SNP2069	Chr04	129.835	56935531
CRI-SNP2070	Chr04	129.835	56935538
CRI-SNP2071	Chr04	129.835	56935787
CRI-SNP2072	Chr04	130.091	56952148
CRI-SNP2073	Chr04	130.091	56952192
CRI-SNP2074	Chr04	130.607	56963271
CRI-SNP2075	Chr04	130.607	56967225
CRI-SNP2076	Chr04	130.607	56967272
CRI-SNP2078	Chr04	130.607	56980667
CRI-SNP2079	Chr04	130.863	56980692
CRI-SNP2080	Chr04	131.12	56980736
CRI-SNP2081	Chr04	131.12	57008600
CRI-SNP2082	Chr04	131.12	57008882
CRI-SNP2085	Chr04	131.12	57131506
CRI-SNP2083	Chr04	131.376	57022598
CRI-SNP2088	Chr04	131.632	57145097
CRI-SNP2089	Chr04	131.632	57145336
CRI-SNP2090	Chr04	131.632	57151140
CRI-SNP2091	Chr04	131.889	57186010
CRI-SNP2092	Chr04	131.889	57186037
CRI-SNP2093	Chr04	132.145	57192030
CRI-SNP2094	Chr04	132.402	57192041
CRI-SNP2096	Chr04	132.402	57197418
CRI-SNP2097	Chr04	132.402	57199697
CRI-SNP2098	Chr04	132.658	57199986
CRI-SNP2099	Chr04	132.658	57211698
CRI-SNP2100	Chr04	133.435	57220705
CRI-SNP2102	Chr04	133.435	57233944
CRI-SNP2103	Chr04	133.692	57246270
CRI-SNP2104	Chr04	133.948	57263476
CRI-SNP2105	Chr04	133.948	57270718
CRI-SNP2106	Chr04	133.948	57346897
CRI-SNP2107	Chr04	133.948	57346928
CRI-SNP2114	Chr04	133.948	57433149
CRI-SNP2115	Chr04	134.205	57433206
CRI-SNP2116	Chr04	134.205	57433472
CRI-SNP2117	Chr04	134.205	57433473
CRI-SNP2118	Chr04	134.205	57433490
CRI-SNP2119	Chr04	134.205	57451942
CRI-SNP2120	Chr04	134.205	57451948
CRI-SNP2121	Chr04	134.723	57452171
CRI-SNP2122	Chr04	135.241	57461831
CRI-SNP2123	Chr04	136.283	57466896
CRI-SNP2124	Chr04	136.283	57647032
CRI-SNP2127	Chr04	137.324	59062741
CRI-SNP2130	Chr04	137.581	59332582
CRI-SNP2131	Chr04	138.89	59332605
CRI-SNP2132	Chr04	139.932	59332633
CRI-SNP2133	Chr04	140.974	59332830
CRI-SNP2134	Chr04	141.751	59333924
CRI-SNP2138	Chr04	141.751	59381160
CRI-SNP2135	Chr04	142.007	59355201
CRI-SNP2136	Chr04	142.007	59355212
CRI-SNP2137	Chr04	142.007	59381124
CRI-SNP2923	Chr05	0	91906576
CRI-SNP2920	Chr05	0.102	91902837
CRI-SNP2921	Chr05	0.102	91902866
CRI-SNP2922	Chr05	0.102	91903236
CRI-SNP2917	Chr05	0.358	91834664
CRI-SNP2918	Chr05	0.358	91834978
CRI-SNP2915	Chr05	0.615	91834604
CRI-SNP2916	Chr05	0.615	91834614
CRI-SNP2908	Chr05	1.13	91744503
CRI-SNP2909	Chr05	1.13	91744830
CRI-SNP2910	Chr05	1.13	91768621
CRI-SNP2911	Chr05	1.13	91768955
CRI-SNP2906	Chr05	1.387	91738810
CRI-SNP2907	Chr05	1.387	91739150
CRI-SNP2912	Chr05	1.387	91770509
CRI-SNP2913	Chr05	1.387	91770832
CRI-SNP2914	Chr05	1.387	91770853
CRI-SNP2904	Chr05	1.643	91726132
CRI-SNP2905	Chr05	1.643	91726138
CRI-SNP2902	Chr05	1.9	91700577
CRI-SNP2903	Chr05	1.9	91725847
CRI-SNP2897	Chr05	2.415	91682252
CRI-SNP2898	Chr05	2.415	91682504
CRI-SNP2899	Chr05	2.415	91682505
CRI-SNP2900	Chr05	2.415	91683817
CRI-SNP2893	Chr05	2.931	91670252
CRI-SNP2894	Chr05	2.931	91670505
CRI-SNP2892	Chr05	3.708	91670219
CRI-SNP2890	Chr05	3.966	91663247
CRI-SNP2888	Chr05	4.223	91647344
CRI-SNP2887	Chr05	4.48	91647313
CRI-SNP2891	Chr05	4.995	91670217
CRI-SNP2885	Chr05	5.511	91590281
CRI-SNP2880	Chr05	5.767	91571368
CRI-SNP2881	Chr05	5.767	91571417
CRI-SNP2882	Chr05	5.767	91571423
CRI-SNP2883	Chr05	5.767	91571431
CRI-SNP2876	Chr05	6.023	91554988
CRI-SNP2877	Chr05	6.023	91562392
CRI-SNP2878	Chr05	6.023	91562716
CRI-SNP2869	Chr05	6.28	91483249
CRI-SNP2873	Chr05	6.28	91506887
CRI-SNP2874	Chr05	6.28	91506903
CRI-SNP2875	Chr05	6.28	91545504
CRI-SNP2867	Chr05	6.536	91443768
CRI-SNP2866	Chr05	6.793	91443767
CRI-SNP2865	Chr05	7.57	91443761
CRI-SNP2864	Chr05	9.149	91442154
CRI-SNP2863	Chr05	10.729	91191105
CRI-SNP2862	Chr05	13.42	90947569
CRI-SNP2861	Chr05	14.462	90816916
CRI-SNP2852	Chr05	15.771	90665080
CRI-SNP2853	Chr05	15.771	90665101
CRI-SNP2854	Chr05	15.771	90665115
CRI-SNP2856	Chr05	15.771	90697659
CRI-SNP2860	Chr05	15.771	90715499
CRI-SNP2855	Chr05	16.027	90697425
CRI-SNP2850	Chr05	16.808	90651528
CRI-SNP2851	Chr05	17.327	90664809
CRI-SNP2849	Chr05	17.842	90626859
CRI-SNP2848	Chr05	18.358	90612903
CRI-SNP2846	Chr05	19.667	90447215
CRI-SNP2845	Chr05	20.976	90372606
CRI-SNP2843	Chr05	21.491	90192219
CRI-SNP2842	Chr05	22.269	90135525
CRI-SNP2841	Chr05	23.046	90117248
CRI-SNP2840	Chr05	23.823	89756347
CRI-SNP2839	Chr05	25.403	89100286
CRI-SNP2838	Chr05	26.445	89095009
CRI-SNP2833	Chr05	26.96	88919810
CRI-SNP2837	Chr05	26.96	89082706
CRI-SNP2835	Chr05	27.216	88943391
CRI-SNP2832	Chr05	27.473	88919756
CRI-SNP2831	Chr05	28.782	88919463
CRI-SNP2826	Chr05	30.091	88673687
CRI-SNP2825	Chr05	31.133	88665557
CRI-SNP2823	Chr05	31.649	88665540
CRI-SNP2824	Chr05	31.649	88665541
CRI-SNP2819	Chr05	32.958	88523671
CRI-SNP2818	Chr05	35.648	87304600
CRI-SNP2816	Chr05	37.228	87179601
CRI-SNP2815	Chr05	39.357	87175689
CRI-SNP2814	Chr05	40.666	87175402
CRI-SNP2812	Chr05	42.795	87103184
CRI-SNP2810	Chr05	43.051	86287105
CRI-SNP2811	Chr05	43.308	86304294
CRI-SNP2809	Chr05	43.564	86263337
CRI-SNP2805	Chr05	43.821	86247291
CRI-SNP2806	Chr05	43.821	86253172
CRI-SNP2804	Chr05	44.598	86247276
CRI-SNP2803	Chr05	45.375	86247231
CRI-SNP2797	Chr05	45.891	86166734
CRI-SNP2800	Chr05	45.891	86198536
CRI-SNP2801	Chr05	45.891	86198567
CRI-SNP2799	Chr05	46.406	86187057
CRI-SNP2798	Chr05	46.663	86187052
CRI-SNP2802	Chr05	47.178	86240668
CRI-SNP2796	Chr05	47.435	86147647
CRI-SNP2790	Chr05	48.212	86033789
CRI-SNP2795	Chr05	48.989	86128693
CRI-SNP2794	Chr05	49.505	86111963
CRI-SNP2788	Chr05	50.282	86007257
CRI-SNP2789	Chr05	50.282	86011257
CRI-SNP2787	Chr05	50.538	86007210
CRI-SNP2786	Chr05	51.315	86006554
CRI-SNP2784	Chr05	51.831	85904379
CRI-SNP2783	Chr05	52.087	85904363
CRI-SNP2782	Chr05	52.865	85904326
CRI-SNP2781	Chr05	53.642	85904035
CRI-SNP2777	Chr05	53.898	85850685
CRI-SNP2776	Chr05	54.676	85850672
CRI-SNP2766	Chr05	57.084	84307177
CRI-SNP2763	Chr05	58.393	80828420
CRI-SNP2762	Chr05	61.951	80807605
CRI-SNP2761	Chr05	62.728	80807007
CRI-SNP2757	Chr05	63.244	80290993
CRI-SNP2760	Chr05	63.244	80795027
CRI-SNP2754	Chr05	64.021	80243275
CRI-SNP2753	Chr05	64.277	80221212
CRI-SNP2751	Chr05	65.587	78338009
CRI-SNP2752	Chr05	66.364	78576937
CRI-SNP2748	Chr05	67.406	78290286
CRI-SNP2749	Chr05	67.406	78290601
CRI-SNP2750	Chr05	67.406	78322746
CRI-SNP2747	Chr05	67.662	78290272
CRI-SNP2741	Chr05	67.918	78258330
CRI-SNP2733	Chr05	68.434	78108253
CRI-SNP2735	Chr05	68.434	78121346
CRI-SNP2737	Chr05	68.434	78183406
CRI-SNP2738	Chr05	68.434	78229817
CRI-SNP2731	Chr05	68.69	78064953
CRI-SNP2732	Chr05	68.69	78065267
CRI-SNP2730	Chr05	68.947	77905112
CRI-SNP2729	Chr05	69.462	77905047
CRI-SNP2723	Chr05	69.978	77818123
CRI-SNP2728	Chr05	69.978	77904755
CRI-SNP2721	Chr05	70.493	77814853
CRI-SNP2722	Chr05	70.493	77818094
CRI-SNP2711	Chr05	70.75	77760726
CRI-SNP2712	Chr05	70.75	77774102
CRI-SNP2713	Chr05	70.75	77774106
CRI-SNP2714	Chr05	70.75	77774385
CRI-SNP2718	Chr05	70.75	77814539
CRI-SNP2719	Chr05	70.75	77814824
CRI-SNP2720	Chr05	70.75	77814849
CRI-SNP2709	Chr05	71.006	77739329
CRI-SNP2710	Chr05	71.006	77739632
CRI-SNP2708	Chr05	71.262	77739278
CRI-SNP2706	Chr05	71.519	77674622
CRI-SNP2704	Chr05	72.034	77673411
CRI-SNP2705	Chr05	72.034	77673764
CRI-SNP2701	Chr05	72.55	77667594
CRI-SNP2702	Chr05	72.55	77668394
CRI-SNP2690	Chr05	73.065	77602373
CRI-SNP2694	Chr05	73.065	77619941
CRI-SNP2695	Chr05	73.065	77620013
CRI-SNP2696	Chr05	73.065	77620309
CRI-SNP2699	Chr05	73.065	77641771
CRI-SNP2700	Chr05	73.065	77641782
CRI-SNP2698	Chr05	73.581	77641770
CRI-SNP2692	Chr05	74.358	77609590
CRI-SNP2689	Chr05	74.874	77590000
CRI-SNP2688	Chr05	75.13	77568197
CRI-SNP2685	Chr05	75.386	77555155
CRI-SNP2684	Chr05	75.643	77555150
CRI-SNP2683	Chr05	75.899	77540402
CRI-SNP2682	Chr05	76.415	77439506
CRI-SNP2680	Chr05	76.671	77309852
CRI-SNP2676	Chr05	77.448	77267317
CRI-SNP2678	Chr05	77.448	77286626
CRI-SNP2679	Chr05	77.448	77308972
CRI-SNP2677	Chr05	77.705	77275770
CRI-SNP2674	Chr05	78.22	77267281
CRI-SNP2675	Chr05	78.22	77267314
CRI-SNP2670	Chr05	78.477	77235904
CRI-SNP2671	Chr05	78.477	77261170
CRI-SNP2672	Chr05	78.477	77266582
CRI-SNP2673	Chr05	78.477	77266900
CRI-SNP2663	Chr05	79.254	77167409
CRI-SNP2667	Chr05	79.769	77210261
CRI-SNP2668	Chr05	79.769	77235859
CRI-SNP2669	Chr05	79.769	77235886
CRI-SNP2660	Chr05	80.026	77141072
CRI-SNP2661	Chr05	80.026	77163633
CRI-SNP2662	Chr05	80.026	77163676
CRI-SNP2656	Chr05	80.541	77105730
CRI-SNP2657	Chr05	80.541	77126763
CRI-SNP2659	Chr05	80.541	77137135
CRI-SNP2658	Chr05	80.798	77128475
CRI-SNP2652	Chr05	81.313	76977010
CRI-SNP2654	Chr05	81.313	77102095
CRI-SNP2650	Chr05	81.57	76857285
CRI-SNP2647	Chr05	81.826	76845507
CRI-SNP2649	Chr05	81.826	76857279
CRI-SNP2644	Chr05	82.082	76791981
CRI-SNP2639	Chr05	82.598	76737024
CRI-SNP2640	Chr05	82.598	76774109
CRI-SNP2641	Chr05	82.598	76791578
CRI-SNP2642	Chr05	82.598	76791614
CRI-SNP2643	Chr05	82.598	76791844
CRI-SNP2638	Chr05	82.854	76698642
CRI-SNP2637	Chr05	83.632	76600279
CRI-SNP2632	Chr05	84.409	76494476
CRI-SNP2628	Chr05	84.924	76409559
CRI-SNP2626	Chr05	85.181	76372885
CRI-SNP2627	Chr05	85.181	76390691
CRI-SNP2633	Chr05	85.181	76497891
CRI-SNP2636	Chr05	85.181	76583105
CRI-SNP2622	Chr05	85.437	76270130
CRI-SNP2624	Chr05	85.437	76328923
CRI-SNP2625	Chr05	85.437	76358532
CRI-SNP2623	Chr05	85.694	76288427
CRI-SNP2620	Chr05	85.95	76033109
CRI-SNP2617	Chr05	86.206	75867662
CRI-SNP2618	Chr05	86.206	75953639
CRI-SNP2614	Chr05	86.463	75277702
CRI-SNP2616	Chr05	86.463	75853983
CRI-SNP2612	Chr05	86.719	73838962
CRI-SNP2606	Chr05	87.235	70727032
CRI-SNP2609	Chr05	87.235	72385539
CRI-SNP2603	Chr05	87.491	70359195
CRI-SNP2605	Chr05	87.491	70412913
CRI-SNP2607	Chr05	87.491	71685740
CRI-SNP2599	Chr05	88.007	68320127
CRI-SNP2593	Chr05	88.784	64650446
CRI-SNP2596	Chr05	89.561	65950700
CRI-SNP2588	Chr05	90.338	60797568
CRI-SNP2592	Chr05	90.338	64187679
CRI-SNP2590	Chr05	90.595	63074446
CRI-SNP2581	Chr05	91.372	51131296
CRI-SNP2584	Chr05	91.888	53709369
CRI-SNP2582	Chr05	92.144	51502561
CRI-SNP2580	Chr05	92.659	46936997
CRI-SNP2579	Chr05	93.437	45575391
CRI-SNP2578	Chr05	93.693	45538908
CRI-SNP2577	Chr05	94.209	44808509
CRI-SNP2576	Chr05	95.788	41642720
CRI-SNP2574	Chr05	97.651	36355208
CRI-SNP2571	Chr05	98.169	35147734
CRI-SNP2570	Chr05	100.041	35147716
CRI-SNP2569	Chr05	100.3	35147689
CRI-SNP2567	Chr05	100.557	35112538
CRI-SNP2562	Chr05	101.072	35078895
CRI-SNP2560	Chr05	101.329	35078884
CRI-SNP2561	Chr05	101.329	35078893
CRI-SNP2558	Chr05	101.844	35078877
CRI-SNP2559	Chr05	102.101	35078881
CRI-SNP2557	Chr05	102.616	35072827
CRI-SNP2554	Chr05	103.132	35028188
CRI-SNP2555	Chr05	103.132	35028194
CRI-SNP2556	Chr05	103.132	35046110
CRI-SNP2553	Chr05	104.173	35028155
CRI-SNP2550	Chr05	105.215	35021649
CRI-SNP2549	Chr05	105.992	34854840
CRI-SNP2548	Chr05	106.77	34846984
CRI-SNP2547	Chr05	107.285	34846960
CRI-SNP2545	Chr05	108.062	34841975
CRI-SNP2546	Chr05	108.319	34846705
CRI-SNP2543	Chr05	108.834	34832672
CRI-SNP2544	Chr05	108.834	34837320
CRI-SNP2537	Chr05	109.35	34759844
CRI-SNP2539	Chr05	109.35	34809131
CRI-SNP2538	Chr05	109.606	34791478
CRI-SNP2536	Chr05	110.122	34756027
CRI-SNP2531	Chr05	110.637	34643859
CRI-SNP2533	Chr05	110.894	34732964
CRI-SNP2530	Chr05	111.15	34643134
CRI-SNP2535	Chr05	111.406	34754382
CRI-SNP2529	Chr05	111.922	34617012
CRI-SNP2520	Chr05	112.437	34101800
CRI-SNP2523	Chr05	112.437	34162496
CRI-SNP2528	Chr05	112.437	34562067
CRI-SNP2519	Chr05	113.747	34101396
CRI-SNP2518	Chr05	114.262	33185167
CRI-SNP2513	Chr05	115.039	33091740
CRI-SNP2514	Chr05	115.039	33109381
CRI-SNP2515	Chr05	115.039	33134580
CRI-SNP2516	Chr05	115.039	33134836
CRI-SNP2517	Chr05	115.039	33153471
CRI-SNP2512	Chr05	115.296	33091679
CRI-SNP2511	Chr05	115.811	33091188
CRI-SNP2505	Chr05	116.327	32988073
CRI-SNP2504	Chr05	117.104	32756499
CRI-SNP2499	Chr05	117.62	32612427
CRI-SNP2501	Chr05	117.62	32675889
CRI-SNP2502	Chr05	117.876	32675924
CRI-SNP2497	Chr05	118.653	32371695
CRI-SNP2496	Chr05	119.695	32340468
CRI-SNP2494	Chr05	120.472	32268389
CRI-SNP2493	Chr05	120.988	32261233
CRI-SNP2492	Chr05	121.503	32238680
CRI-SNP2490	Chr05	122.019	32200735
CRI-SNP2489	Chr05	122.276	32167753
CRI-SNP2485	Chr05	122.534	31829201
CRI-SNP2484	Chr05	123.05	31429844
CRI-SNP2469	Chr05	123.827	30163051
CRI-SNP2467	Chr05	124.345	29943885
CRI-SNP2466	Chr05	126.208	29938493
CRI-SNP2465	Chr05	127.249	29872483
CRI-SNP2462	Chr05	129.378	28049833
CRI-SNP2464	Chr05	130.42	28884793
CRI-SNP2461	Chr05	132	28047413
CRI-SNP2458	Chr05	132.777	27976920
CRI-SNP2460	Chr05	133.819	28006342
CRI-SNP2457	Chr05	135.128	27924871
CRI-SNP2456	Chr05	136.437	27924029
CRI-SNP2455	Chr05	137.746	27312471
CRI-SNP2454	Chr05	139.599	27287371
CRI-SNP2453	Chr05	140.641	27287338
CRI-SNP2452	Chr05	141.418	27273396
CRI-SNP2450	Chr05	141.675	27168411
CRI-SNP2449	Chr05	142.716	27123334
CRI-SNP2448	Chr05	143.232	27110277
CRI-SNP2447	Chr05	144.541	27097150
CRI-SNP2441	Chr05	145.057	27016432
CRI-SNP2445	Chr05	145.057	27088293
CRI-SNP2440	Chr05	145.834	26762770
CRI-SNP2439	Chr05	146.611	26757865
CRI-SNP2438	Chr05	147.392	26757594
CRI-SNP2437	Chr05	148.709	26614470
CRI-SNP2436	Chr05	149.224	25648118
CRI-SNP2434	Chr05	150.001	25617398
CRI-SNP2435	Chr05	150.001	25648095
CRI-SNP2432	Chr05	150.258	25613534
CRI-SNP2433	Chr05	150.258	25617095
CRI-SNP2428	Chr05	150.514	25590687
CRI-SNP2431	Chr05	150.514	25613533
CRI-SNP2425	Chr05	151.03	25554887
CRI-SNP2424	Chr05	151.286	25497207
CRI-SNP2427	Chr05	151.286	25560937
CRI-SNP2423	Chr05	151.542	25497203
CRI-SNP2422	Chr05	151.799	25443263
CRI-SNP2421	Chr05	152.055	25441884
CRI-SNP2419	Chr05	152.312	25406298
CRI-SNP2417	Chr05	152.568	25403506
CRI-SNP2418	Chr05	152.568	25406277
CRI-SNP2415	Chr05	152.824	25399291
CRI-SNP2414	Chr05	153.602	25398649
CRI-SNP2412	Chr05	154.117	25357379
CRI-SNP2413	Chr05	154.117	25394002
CRI-SNP2411	Chr05	154.894	25355162
CRI-SNP2410	Chr05	155.672	25334893
CRI-SNP2409	Chr05	156.449	25334857
CRI-SNP2408	Chr05	156.705	25196627
CRI-SNP2407	Chr05	156.962	25180115
CRI-SNP2404	Chr05	157.477	25037034
CRI-SNP2406	Chr05	157.477	25163483
CRI-SNP2403	Chr05	157.993	24728100
CRI-SNP2401	Chr05	158.77	24565734
CRI-SNP2400	Chr05	159.547	24543334
CRI-SNP2399	Chr05	160.063	24461837
CRI-SNP2395	Chr05	161.915	24263249
CRI-SNP2393	Chr05	163.225	24254461
CRI-SNP2392	Chr05	163.481	24246672
CRI-SNP2391	Chr05	163.738	24238499
CRI-SNP2390	Chr05	163.994	24237343
CRI-SNP2389	Chr05	164.509	24217874
CRI-SNP2388	Chr05	165.287	24138340
CRI-SNP2387	Chr05	165.802	24110558
CRI-SNP2386	Chr05	166.318	24110279
CRI-SNP2385	Chr05	167.359	24101222
CRI-SNP2384	Chr05	167.875	24085994
CRI-SNP2375	Chr05	168.131	22550388
CRI-SNP2374	Chr05	169.179	22538140
CRI-SNP2367	Chr05	173.402	22023658
CRI-SNP2326	Chr05	175.554	17430265
CRI-SNP2325	Chr05	178.53	17430256
CRI-SNP2324	Chr05	180.11	17350841
CRI-SNP2323	Chr05	181.689	17277518
CRI-SNP2322	Chr05	183.269	17262474
CRI-SNP2321	Chr05	183.784	15050556
CRI-SNP2319	Chr05	185.913	15027587
CRI-SNP2318	Chr05	187.223	15017595
CRI-SNP2317	Chr05	188	15000303
CRI-SNP2315	Chr05	188.256	14949779
CRI-SNP2316	Chr05	188.256	14949780
CRI-SNP2314	Chr05	189.033	14906720
CRI-SNP2313	Chr05	189.549	14906375
CRI-SNP2312	Chr05	190.326	14903487
CRI-SNP2306	Chr05	191.368	13709117
CRI-SNP2302	Chr05	192.947	13413851
CRI-SNP2296	Chr05	194.257	12829042
CRI-SNP2301	Chr05	194.257	12868962
CRI-SNP2295	Chr05	194.772	12807622
CRI-SNP2294	Chr05	195.029	12807341
CRI-SNP2293	Chr05	195.285	12714912
CRI-SNP2292	Chr05	195.8	12714653
CRI-SNP2290	Chr05	196.578	12714507
CRI-SNP2291	Chr05	196.834	12714534
CRI-SNP2288	Chr05	197.611	12656974
CRI-SNP2289	Chr05	197.868	12714237
CRI-SNP2285	Chr05	198.383	12180178
CRI-SNP2287	Chr05	198.383	12502585
CRI-SNP2284	Chr05	198.64	12179881
CRI-SNP2281	Chr05	199.155	12163531
CRI-SNP2279	Chr05	200.478	11840100
CRI-SNP2278	Chr05	203.198	11367147
CRI-SNP2277	Chr05	203.455	11366838
CRI-SNP2276	Chr05	204.232	11360294
CRI-SNP2275	Chr05	205.009	11360000
CRI-SNP2273	Chr05	206.597	11346212
CRI-SNP2266	Chr05	210.194	9205213
CRI-SNP2264	Chr05	212.616	8010782
CRI-SNP2263	Chr05	214.468	8010777
CRI-SNP2261	Chr05	215.778	7953458
CRI-SNP2260	Chr05	217.907	7833290
CRI-SNP2259	Chr05	220.036	7833233
CRI-SNP2258	Chr05	221.615	6194326
CRI-SNP2257	Chr05	224.306	6178753
CRI-SNP2240	Chr05	225.083	5619506
CRI-SNP2239	Chr05	226.125	5250927
CRI-SNP2237	Chr05	227.978	5218651
CRI-SNP2235	Chr05	229.565	4818762
CRI-SNP2233	Chr05	230.613	4686469
CRI-SNP2232	Chr05	231.39	4650389
CRI-SNP2231	Chr05	231.646	4648792
CRI-SNP2230	Chr05	232.424	4602041
CRI-SNP2226	Chr05	232.68	4599208
CRI-SNP2229	Chr05	233.195	4599273
CRI-SNP2228	Chr05	233.452	4599261
CRI-SNP2227	Chr05	233.708	4599243
CRI-SNP2225	Chr05	233.965	4530307
CRI-SNP2221	Chr05	234.48	4381364
CRI-SNP2224	Chr05	234.48	4510889
CRI-SNP2222	Chr05	234.996	4490805
CRI-SNP2216	Chr05	235.511	4298107
CRI-SNP2220	Chr05	235.511	4360334
CRI-SNP2215	Chr05	236.288	4151412
CRI-SNP2214	Chr05	236.804	3859135
CRI-SNP2208	Chr05	238.113	3244441
CRI-SNP2207	Chr05	238.89	3121222
CRI-SNP2204	Chr05	240.743	98568
CRI-SNP2206	Chr05	241.785	3104287
CRI-SNP2203	Chr05	242.562	20644
CRI-SNP2929	Chr06	0	387977
CRI-SNP2924	Chr06	1.042	69419
CRI-SNP2928	Chr06	1.819	381536
CRI-SNP2930	Chr06	5.085	388761
CRI-SNP2931	Chr06	9.848	661688
CRI-SNP2943	Chr06	13.701	8202047
CRI-SNP2933	Chr06	17.854	1234320
CRI-SNP2950	Chr06	20.831	11830437
CRI-SNP2952	Chr06	21.608	14517037
CRI-SNP2953	Chr06	23.461	14802107
CRI-SNP2954	Chr06	24.503	14845812
CRI-SNP2955	Chr06	26.355	15961930
CRI-SNP2999	Chr06	27.935	19169136
CRI-SNP3275	Chr06	29.514	20981752
CRI-SNP3362	Chr06	30.03	21718983
CRI-SNP3363	Chr06	31.339	21718997
CRI-SNP3423	Chr06	32.381	31417973
CRI-SNP3472	Chr06	34.234	32480084
CRI-SNP3473	Chr06	35.543	32480437
CRI-SNP3474	Chr06	37.395	32480443
CRI-SNP3493	Chr06	38.437	33483869
CRI-SNP3494	Chr06	38.953	33911768
CRI-SNP3495	Chr06	39.73	33964429
CRI-SNP3496	Chr06	39.986	34513263
CRI-SNP3498	Chr06	40.243	34572850
CRI-SNP3504	Chr06	41.02	39423146
CRI-SNP3501	Chr06	41.536	36393337
CRI-SNP3502	Chr06	41.792	37298728
CRI-SNP3503	Chr06	42.308	38996040
CRI-SNP3520	Chr06	42.308	41545774
CRI-SNP3511	Chr06	42.823	41490154
CRI-SNP3515	Chr06	42.823	41500232
CRI-SNP3518	Chr06	42.823	41508279
CRI-SNP3509	Chr06	43.079	41281177
CRI-SNP3510	Chr06	43.079	41489837
CRI-SNP3519	Chr06	43.595	41535000
CRI-SNP3530	Chr06	43.595	48650003
CRI-SNP3531	Chr06	44.11	48922554
CRI-SNP3532	Chr06	44.11	49234453
CRI-SNP3538	Chr06	44.888	52374961
CRI-SNP3541	Chr06	45.144	55409591
CRI-SNP3542	Chr06	45.144	56446457
CRI-SNP3544	Chr06	45.144	59138237
CRI-SNP3545	Chr06	45.4	60777348
CRI-SNP3540	Chr06	45.657	54525320
CRI-SNP3535	Chr06	46.172	50290054
CRI-SNP3536	Chr06	46.429	50869087
CRI-SNP3548	Chr06	46.944	61107373
CRI-SNP3550	Chr06	49.353	61800788
CRI-SNP5058	Chr06	50.4	94410099
CRI-SNP5059	Chr06	53.105	94410135
CRI-SNP5125	Chr06	56.98	97938440
CRI-SNP5136	Chr06	58.028	98710014
CRI-SNP5137	Chr06	59.607	98713151
CRI-SNP5139	Chr06	60.384	98819023
CRI-SNP5140	Chr06	60.384	98819351
CRI-SNP5141	Chr06	61.426	98819766
CRI-SNP5144	Chr06	62.468	98946829
CRI-SNP5143	Chr06	63.245	98945368
CRI-SNP5161	Chr06	64.287	99044115
CRI-SNP5157	Chr06	64.543	99020407
CRI-SNP5159	Chr06	64.543	99043785
CRI-SNP5160	Chr06	64.543	99043799
CRI-SNP5145	Chr06	65.585	98956931
CRI-SNP5153	Chr06	66.627	99020132
CRI-SNP5154	Chr06	66.627	99020373
CRI-SNP5150	Chr06	66.883	99015209
CRI-SNP5155	Chr06	66.883	99020376
CRI-SNP5156	Chr06	66.883	99020400
CRI-SNP5162	Chr06	67.14	99050013
CRI-SNP5149	Chr06	67.396	99015203
CRI-SNP5163	Chr06	67.912	99053803
CRI-SNP5167	Chr06	68.427	99295494
CRI-SNP5168	Chr06	68.943	99621800
CRI-SNP5169	Chr06	69.458	99621818
CRI-SNP5181	Chr06	69.974	100097607
CRI-SNP5182	Chr06	70.23	100103558
CRI-SNP5183	Chr06	72.083	100103559
CRI-SNP5184	Chr06	74.212	100351989
CRI-SNP5188	Chr06	76.633	100486703
CRI-SNP5197	Chr06	78.773	100861329
CRI-SNP5198	Chr06	81.464	100974014
CRI-SNP5201	Chr06	83.044	101066938
CRI-SNP5202	Chr06	84.085	101090949
CRI-SNP5203	Chr06	84.085	101090975
CRI-SNP5204	Chr06	84.863	101091662
CRI-SNP5205	Chr06	84.863	101104495
CRI-SNP5206	Chr06	85.378	101120662
CRI-SNP5207	Chr06	85.894	101210193
CRI-SNP5208	Chr06	86.671	101210463
CRI-SNP5212	Chr06	87.448	101302586
CRI-SNP5213	Chr06	88.49	101302591
CRI-SNP5214	Chr06	89.005	101307949
CRI-SNP5215	Chr06	89.005	101428024
CRI-SNP5216	Chr06	89.262	101428037
CRI-SNP5219	Chr06	90.304	101571937
CRI-SNP5220	Chr06	90.819	101571938
CRI-SNP5217	Chr06	91.335	101462569
CRI-SNP5222	Chr06	91.591	101773438
CRI-SNP5221	Chr06	91.847	101752294
CRI-SNP5223	Chr06	92.625	101782457
CRI-SNP5727	Chr07	0	76292115
CRI-SNP5716	Chr07	1.588	75118779
CRI-SNP5717	Chr07	1.588	75119121
CRI-SNP5715	Chr07	2.106	75118751
CRI-SNP5714	Chr07	4.514	75106355
CRI-SNP5703	Chr07	6.094	74719097
CRI-SNP5701	Chr07	9.359	74710192
CRI-SNP5693	Chr07	12.05	70570334
CRI-SNP5700	Chr07	13.629	74701834
CRI-SNP5692	Chr07	16.622	70562323
CRI-SNP5691	Chr07	18.763	70562310
CRI-SNP5690	Chr07	20.072	70562076
CRI-SNP5686	Chr07	20.849	70489447
CRI-SNP5684	Chr07	21.367	70489143
CRI-SNP5685	Chr07	21.367	70489414
CRI-SNP5682	Chr07	21.625	69773878
CRI-SNP5680	Chr07	22.14	69643182
CRI-SNP5679	Chr07	22.918	69503001
CRI-SNP5676	Chr07	23.174	69395493
CRI-SNP5672	Chr07	23.43	69314728
CRI-SNP5673	Chr07	23.43	69328478
CRI-SNP5675	Chr07	23.43	69386560
CRI-SNP5671	Chr07	23.687	69174921
CRI-SNP5669	Chr07	24.202	69053012
CRI-SNP5664	Chr07	24.718	68937114
CRI-SNP5665	Chr07	24.718	68938108
CRI-SNP5666	Chr07	24.718	68978645
CRI-SNP5667	Chr07	24.718	68978673
CRI-SNP5657	Chr07	24.974	68789941
CRI-SNP5658	Chr07	24.974	68789972
CRI-SNP5659	Chr07	24.974	68790243
CRI-SNP5660	Chr07	24.974	68806344
CRI-SNP5663	Chr07	24.974	68937074
CRI-SNP5650	Chr07	25.232	68654709
CRI-SNP5651	Chr07	25.232	68654731
CRI-SNP5652	Chr07	25.232	68654784
CRI-SNP5653	Chr07	25.232	68671327
CRI-SNP5656	Chr07	25.232	68789934
CRI-SNP5646	Chr07	25.49	68610069
CRI-SNP5647	Chr07	25.49	68643160
CRI-SNP5649	Chr07	25.49	68654703
CRI-SNP5645	Chr07	26.005	68593622
CRI-SNP5644	Chr07	26.521	68405602
CRI-SNP5641	Chr07	27.036	63234548
CRI-SNP5640	Chr07	28.078	63209379
CRI-SNP5638	Chr07	28.855	55290223
CRI-SNP5634	Chr07	29.633	50036983
CRI-SNP5633	Chr07	30.41	43069600
CRI-SNP5622	Chr07	31.452	42596035
CRI-SNP5628	Chr07	31.452	42740459
CRI-SNP5629	Chr07	31.452	42740769
CRI-SNP5630	Chr07	31.452	42950102
CRI-SNP5632	Chr07	31.452	43025455
CRI-SNP5615	Chr07	31.708	42398823
CRI-SNP5616	Chr07	31.708	42404800
CRI-SNP5620	Chr07	31.708	42562519
CRI-SNP5621	Chr07	31.708	42562545
CRI-SNP5617	Chr07	31.964	42532854
CRI-SNP5605	Chr07	32.221	42045133
CRI-SNP5614	Chr07	32.221	42313467
CRI-SNP5611	Chr07	32.477	42235424
CRI-SNP5596	Chr07	32.734	41686619
CRI-SNP5602	Chr07	32.734	41851480
CRI-SNP5582	Chr07	32.99	40948852
CRI-SNP5584	Chr07	32.99	41006237
CRI-SNP5586	Chr07	32.99	41072482
CRI-SNP5587	Chr07	32.99	41078232
CRI-SNP5588	Chr07	32.99	41301079
CRI-SNP5589	Chr07	32.99	41317558
CRI-SNP5590	Chr07	32.99	41330572
CRI-SNP5591	Chr07	32.99	41336469
CRI-SNP5592	Chr07	32.99	41369303
CRI-SNP5593	Chr07	32.99	41369601
CRI-SNP5595	Chr07	32.99	41579198
CRI-SNP5577	Chr07	33.246	40771369
CRI-SNP5578	Chr07	33.246	40793039
CRI-SNP5581	Chr07	33.246	40905640
CRI-SNP5580	Chr07	33.503	40895583
CRI-SNP5583	Chr07	33.503	40989103
CRI-SNP5574	Chr07	34.018	40679877
CRI-SNP5601	Chr07	34.018	41848311
CRI-SNP5604	Chr07	34.018	42024365
CRI-SNP5567	Chr07	34.275	40387489
CRI-SNP5569	Chr07	34.275	40503381
CRI-SNP5573	Chr07	34.275	40679843
CRI-SNP5564	Chr07	34.531	40225553
CRI-SNP5565	Chr07	34.531	40237236
CRI-SNP5568	Chr07	34.531	40431125
CRI-SNP5571	Chr07	34.531	40536643
CRI-SNP5563	Chr07	34.788	40115347
CRI-SNP5555	Chr07	35.044	39189360
CRI-SNP5559	Chr07	35.044	39975155
CRI-SNP5562	Chr07	35.044	40063301
CRI-SNP5558	Chr07	35.3	39592797
CRI-SNP5548	Chr07	35.557	38382027
CRI-SNP5551	Chr07	35.557	38494306
CRI-SNP5553	Chr07	35.557	38743587
CRI-SNP5554	Chr07	35.557	38784572
CRI-SNP5546	Chr07	35.813	38299979
CRI-SNP5547	Chr07	35.813	38320902
CRI-SNP5550	Chr07	35.813	38479186
CRI-SNP5539	Chr07	36.07	36873861
CRI-SNP5540	Chr07	36.07	37253583
CRI-SNP5541	Chr07	36.07	37304862
CRI-SNP5544	Chr07	36.07	37697051
CRI-SNP5545	Chr07	36.07	37784273
CRI-SNP5536	Chr07	36.585	36068777
CRI-SNP5537	Chr07	36.585	36147714
CRI-SNP5538	Chr07	36.585	36469671
CRI-SNP5532	Chr07	36.843	35411721
CRI-SNP5534	Chr07	36.843	35688501
CRI-SNP5526	Chr07	37.101	33218031
CRI-SNP5529	Chr07	37.619	34792450
CRI-SNP5524	Chr07	38.137	32877153
CRI-SNP5525	Chr07	38.652	32891640
CRI-SNP5520	Chr07	39.43	32855414
CRI-SNP5521	Chr07	39.43	32855417
CRI-SNP5523	Chr07	39.43	32868026
CRI-SNP5517	Chr07	39.945	32221383
CRI-SNP5518	Chr07	40.987	32284987
CRI-SNP5516	Chr07	42.034	30090239
CRI-SNP5515	Chr07	43.082	29456525
CRI-SNP5514	Chr07	44.661	29096678
CRI-SNP5513	Chr07	45.438	27074522
CRI-SNP5511	Chr07	46.747	26986184
CRI-SNP5512	Chr07	46.747	27045432
CRI-SNP5510	Chr07	47.525	26986013
CRI-SNP5506	Chr07	47.781	26899392
CRI-SNP5507	Chr07	47.781	26950222
CRI-SNP5505	Chr07	48.297	26899091
CRI-SNP5500	Chr07	48.812	26857260
CRI-SNP5501	Chr07	48.812	26887118
CRI-SNP5498	Chr07	49.069	26746698
CRI-SNP5499	Chr07	49.069	26792206
CRI-SNP5497	Chr07	49.325	26746400
CRI-SNP5491	Chr07	49.84	26694834
CRI-SNP5493	Chr07	49.84	26718790
CRI-SNP5495	Chr07	49.84	26729607
CRI-SNP5494	Chr07	50.097	26719119
CRI-SNP5496	Chr07	50.097	26738441
CRI-SNP5490	Chr07	50.612	26694814
CRI-SNP5489	Chr07	51.128	26667370
CRI-SNP5488	Chr07	51.643	26642881
CRI-SNP5475	Chr07	52.159	26588835
CRI-SNP5480	Chr07	52.159	26628749
CRI-SNP5481	Chr07	52.159	26629060
CRI-SNP5476	Chr07	52.415	26606914
CRI-SNP5482	Chr07	52.415	26630753
CRI-SNP5483	Chr07	52.415	26631041
CRI-SNP5484	Chr07	52.415	26631078
CRI-SNP5485	Chr07	52.415	26640623
CRI-SNP5486	Chr07	52.415	26640657
CRI-SNP5487	Chr07	52.415	26642825
CRI-SNP5474	Chr07	52.672	26582384
CRI-SNP5472	Chr07	53.187	26582014
CRI-SNP5473	Chr07	53.443	26582023
CRI-SNP5470	Chr07	53.7	26581599
CRI-SNP5471	Chr07	53.7	26581609
CRI-SNP5463	Chr07	54.477	26575935
CRI-SNP5464	Chr07	54.477	26575996
CRI-SNP5468	Chr07	54.734	26579382
CRI-SNP5469	Chr07	54.734	26579395
CRI-SNP5462	Chr07	55.249	26565693
CRI-SNP5461	Chr07	55.765	26565425
CRI-SNP5460	Chr07	56.542	26565404
CRI-SNP5458	Chr07	56.798	26562773
CRI-SNP5459	Chr07	56.798	26565358
CRI-SNP5454	Chr07	57.575	26464750
CRI-SNP5452	Chr07	57.832	26450470
CRI-SNP5453	Chr07	57.832	26450485
CRI-SNP5451	Chr07	58.609	26450174
CRI-SNP5448	Chr07	59.125	26365521
CRI-SNP5449	Chr07	59.125	26365854
CRI-SNP5447	Chr07	59.64	26365515
CRI-SNP5443	Chr07	59.897	26187054
CRI-SNP5441	Chr07	60.153	26153119
CRI-SNP5438	Chr07	60.668	26137337
CRI-SNP5440	Chr07	60.925	26152394
CRI-SNP5436	Chr07	61.44	26134312
CRI-SNP5434	Chr07	61.697	26134222
CRI-SNP5437	Chr07	61.697	26137005
CRI-SNP5439	Chr07	61.697	26138765
CRI-SNP5433	Chr07	61.953	26134221
CRI-SNP5435	Chr07	61.953	26134300
CRI-SNP5427	Chr07	62.469	26103668
CRI-SNP5428	Chr07	62.469	26106995
CRI-SNP5429	Chr07	62.469	26114001
CRI-SNP5430	Chr07	62.469	26126062
CRI-SNP5426	Chr07	62.725	26093852
CRI-SNP5425	Chr07	62.981	26092744
CRI-SNP5423	Chr07	63.238	26088370
CRI-SNP5424	Chr07	63.238	26092687
CRI-SNP5420	Chr07	63.753	26068360
CRI-SNP5419	Chr07	64.01	26068043
CRI-SNP5413	Chr07	64.525	25882700
[truncated: 3,522 more rows]
