# Supplementary material for: Construction of a high-density genetic map by specific locus amplified fragment sequencing (SLAF-seq) and its application to Quantitative Trait Loci (QTL) analysis for boll weight in upland cotton (Gossypium hirsutum.)
Source: BMC Plant Biol. 2016 Apr 11;16:79. doi: 10.1186/s12870-016-0741-4 (PMC4827241; doi:10.1186/s12870-016-0741-4)
Supplement: Additional file 5: Table S5. — The genetic position of all the recombination hotspots in the genetic map. (XLSX 34 kb) [file 12870_2016_741_MOESM5_ESM.xlsx]

## Sheet: Sheet1
Chromosome ID	Recombination Hotspot ID	The Initial Postion of the Genetic Map (cM)	TheTermination Position of the Genetic Map(cM)
Chr01	1	0.777	1.819
Chr01	2	4.44	6.293
Chr01	3	6.293	8.984
Chr01	4	18.109	20.517
Chr01	5	20.517	22.37
Chr01	6	23.668	24.71
Chr01	7	25.752	26.793
Chr01	8	26.793	27.309
Chr01	9	27.309	28.086
Chr01	10	28.343	28.858
Chr01	11	30.658	30.915
Chr01	12	31.43	31.687
Chr01	13	32.72	33.498
Chr01	14	42.535	43.053
Chr01	15	45.371	45.887
Chr01	16	53.278	54.588
Chr01	17	56.647	57.162
Chr01	18	57.162	57.94
Chr01	19	58.455	58.711
Chr01	20	58.711	58.969
Chr01	21	61.282	61.54
Chr01	22	61.54	61.796
Chr01	23	82.663	82.92
Chr01	24	86.784	87.826
Chr01	25	105.372	105.629
Chr01	26	107.186	111.04
Chr01	27	115.122	116.71
Chr01	28	116.71	117.226
Chr01	29	123.488	124.004
Chr01	30	124.004	124.781
Chr01	31	130.25	130.506
Chr01	32	130.506	130.762
Chr02	1	5.436	6.213
Chr02	2	8.801	9.578
Chr02	3	9.578	9.835
Chr02	4	9.835	10.091
Chr02	5	11.378	12.156
Chr02	6	12.156	12.933
Chr02	7	12.933	14.512
Chr02	8	14.512	15.822
Chr02	9	15.822	17.401
Chr02	10	26.136	27.177
Chr02	11	27.177	27.434
Chr02	12	27.434	28.211
Chr02	13	28.988	29.766
Chr02	14	31.838	32.354
Chr02	15	32.354	32.61
Chr02	16	32.61	33.126
Chr02	17	35.988	37.047
Chr02	18	37.047	38.099
Chr02	19	41.853	47.272
Chr02	20	56.449	57.765
Chr02	21	85.738	85.994
Chr02	22	88.855	89.371
Chr02	23	90.148	90.925
Chr02	24	91.703	91.959
Chr02	25	95.829	96.345
Chr02	26	97.117	97.373
Chr02	27	97.373	97.629
Chr02	28	99.43	99.945
Chr02	29	100.461	100.976
Chr02	30	102.533	103.049
Chr02	31	116.167	120.93
Chr02	32	122.518	123.834
Chr02	33	126.682	126.938
Chr02	34	126.938	127.194
Chr02	35	128.225	129.267
Chr04	1	0.358	0.874
Chr04	2	0.874	1.13
Chr04	3	1.902	2.159
Chr04	4	2.159	2.415
Chr04	5	3.446	3.962
Chr04	6	3.962	4.218
Chr04	7	4.735	7.727
Chr04	8	14.702	15.479
Chr04	9	16.251	16.508
Chr04	10	25.901	26.417
Chr04	11	26.673	27.189
Chr04	12	27.445	28.223
Chr04	13	28.223	28.738
Chr04	14	28.738	29.515
Chr04	15	29.515	30.031
Chr04	16	32.897	33.413
Chr04	17	36.541	37.057
Chr04	18	38.611	38.868
Chr04	19	39.124	40.166
Chr04	20	46.36	46.616
Chr04	21	47.132	47.647
Chr04	22	47.647	48.163
Chr04	23	48.932	49.188
Chr04	24	55.007	55.522
Chr04	25	57.843	59.153
Chr04	26	60.181	60.437
Chr04	27	60.694	60.95
Chr04	28	64.87	65.127
Chr04	29	66.938	67.453
Chr04	30	69.259	69.774
Chr04	31	69.774	70.552
Chr04	32	85.607	86.654
Chr04	33	86.654	87.431
Chr04	34	87.431	87.687
Chr04	35	88.716	89.231
Chr04	36	90.003	90.26
Chr04	37	90.26	90.775
Chr04	38	91.031	91.288
Chr04	39	94.116	94.632
Chr04	40	95.917	96.173
Chr04	41	97.971	98.486
Chr04	42	99.001	99.258
Chr04	43	99.258	99.514
Chr04	44	100.804	101.061
Chr04	45	101.574	101.83
Chr04	46	103.117	103.374
Chr04	47	104.399	104.656
Chr04	48	105.169	105.425
Chr04	49	105.425	105.682
Chr04	50	106.197	106.453
Chr04	51	107.482	107.738
Chr04	52	107.738	107.995
Chr04	53	109.536	109.792
Chr04	54	110.049	110.305
Chr04	55	110.561	110.818
Chr04	56	111.59	111.846
Chr04	57	112.102	112.618
Chr04	58	112.618	113.133
Chr04	59	114.159	114.416
Chr04	60	114.672	114.928
Chr04	61	116.216	116.472
Chr04	62	116.985	117.241
Chr04	63	117.498	118.013
Chr04	64	119.554	119.811
Chr04	65	119.811	120.067
Chr04	66	120.583	121.098
Chr04	67	121.355	121.87
Chr04	68	121.87	122.126
Chr04	69	122.126	122.383
Chr04	70	122.896	123.152
Chr04	71	124.95	125.206
Chr04	72	128.294	128.55
Chr04	73	128.55	128.807
Chr04	74	128.807	129.063
Chr04	75	129.063	129.319
Chr04	76	130.607	130.863
Chr04	77	130.863	131.12
Chr04	78	132.145	132.402
Chr04	79	132.402	132.658
Chr04	80	133.948	134.205
Chr04	81	134.205	134.723
Chr04	82	135.241	136.283
Chr04	83	137.581	138.89
Chr04	84	138.89	139.932
Chr04	85	139.932	140.974
Chr04	86	140.974	141.751
Chr04	87	1.819	5.085
Chr06	1	30.03	31.339
Chr06	2	34.234	35.543
Chr06	3	35.543	37.395
Chr06	4	50.4	53.105
Chr06	5	58.028	59.607
Chr06	6	60.384	61.426
Chr06	7	62.468	63.245
Chr06	8	64.287	64.543
Chr06	9	68.943	69.458
Chr06	10	70.23	72.083
Chr06	11	84.085	84.863
Chr06	12	85.894	86.671
Chr06	13	87.448	88.49
Chr06	14	89.005	89.262
Chr06	15	90.304	90.819
Chr07	1	1.588	2.106
Chr09	1	0.515	1.031
Chr09	2	5.168	5.425
Chr09	3	8.799	10.651
Chr09	4	19.924	21.504
Chr09	5	21.504	26.577
Chr09	6	34.128	34.384
Chr09	7	36.193	36.449
Chr09	8	38.514	38.77
Chr09	9	40.058	40.573
Chr09	10	44.446	44.962
Chr09	11	45.218	45.474
Chr09	12	45.987	46.503
Chr09	13	46.759	47.016
Chr09	14	47.531	47.787
Chr09	15	49.075	49.852
Chr09	16	50.88	51.137
Chr09	17	51.137	51.393
Chr09	18	51.906	52.421
Chr09	19	52.421	52.678
Chr09	20	52.678	52.934
Chr09	21	53.191	53.447
Chr09	22	64.927	65.183
Chr09	23	80.349	81.391
Chr09	24	81.391	81.907
Chr09	25	81.907	82.948
Chr09	26	82.948	83.464
Chr09	27	85.821	87.151
Chr09	28	87.151	87.411
Chr09	29	87.668	88.183
Chr09	30	88.183	88.439
Chr09	31	88.696	88.952
Chr09	32	90.758	91.014
Chr09	33	93.101	94.143
Chr09	34	94.92	95.435
Chr09	35	98.021	99.063
Chr09	36	104.28	104.538
Chr09	37	104.538	105.854
Chr09	38	105.854	108.263
Chr09	39	112.772	113.55
Chr09	40	113.55	113.806
Chr09	41	113.806	114.062
Chr09	42	114.578	115.093
Chr09	43	115.093	115.35
Chr09	44	120.513	122.642
Chr09	45	122.642	124.495
Chr09	46	124.495	126.357
Chr09	47	128.497	130.077
Chr09	48	134.024	136.432
Chr09	49	136.432	136.689
Chr09	50	136.689	137.204
Chr09	51	137.982	138.238
Chr09	52	139.787	140.303
Chr09	53	142.909	144.218
Chr09	54	150.092	151.401
Chr09	55	151.917	152.694
Chr10	1	0.256	1.034
Chr10	2	1.034	1.811
Chr10	3	12.456	19.143
Chr10	4	23.125	24.167
Chr10	5	24.167	28.93
Chr10	6	42.436	43.478
Chr10	7	43.993	44.25
Chr10	8	44.506	44.763
Chr10	9	44.763	45.278
Chr10	10	52.92	53.702
Chr10	11	53.702	53.959
Chr10	12	53.959	54.475
Chr10	13	54.475	54.99
Chr10	14	54.99	55.247
Chr10	15	55.76	56.537
Chr10	16	58.863	59.905
Chr10	17	64.647	65.688
Chr10	18	65.688	66.998
Chr10	19	70.403	74.257
Chr10	20	74.257	79.019
Chr10	21	95.249	96.291
Chr10	22	96.291	96.806
Chr10	23	97.575	97.832
Chr10	24	97.832	98.088
Chr10	25	99.378	99.635
Chr10	26	99.891	100.148
Chr10	27	100.404	100.66
Chr10	28	100.66	101.176
Chr10	29	101.432	101.689
Chr10	30	104.004	104.261
Chr10	31	104.517	104.774
Chr10	32	106.317	106.575
Chr12	1	5.33	6.909
Chr12	2	16.818	17.86
Chr12	3	19.917	20.173
Chr12	4	20.173	20.429
Chr12	5	20.942	21.458
Chr12	6	21.458	21.714
Chr12	7	22.23	23.007
Chr12	8	27.69	27.946
Chr12	9	28.972	30.825
Chr12	10	31.602	32.117
Chr12	11	32.374	32.63
Chr12	12	34.447	34.703
Chr12	13	48.11	48.625
Chr12	14	60.207	60.464
Chr12	15	60.72	60.977
Chr12	16	100.739	103.16
Chr12	17	103.16	105.289
Chr12	18	105.545	106.061
Chr12	19	108.916	110.226
Chr12	20	110.226	113.784
Chr12	21	132.157	133.199
Chr12	22	133.199	134.778
Chr12	23	135.82	137.4
Chr12	24	137.4	138.441
Chr12	25	143.96	144.216
Chr12	26	146.284	146.799
Chr12	27	146.799	147.056
Chr12	28	147.828	148.343
Chr12	29	148.343	148.859
Chr12	30	148.859	149.115
Chr12	31	150.661	151.439
Chr12	32	151.439	151.954
Chr12	33	152.211	152.988
Chr12	34	156.115	156.371
Chr12	35	156.371	157.148
Chr12	36	160.317	161.633
Chr12	37	176.676	178.256
Chr13	1	7.291	7.806
Chr13	2	7.806	8.063
Chr13	3	8.319	8.835
Chr13	4	8.835	9.35
Chr13	5	9.35	9.607
Chr13	6	10.122	10.379
Chr13	7	10.379	10.635
Chr13	8	10.635	10.891
Chr13	9	11.148	11.663
Chr13	10	11.663	12.441
Chr13	11	12.441	12.956
Chr13	12	12.956	13.471
Chr13	13	13.471	13.987
Chr13	14	16.052	16.308
Chr13	15	16.308	16.824
Chr13	16	16.824	17.339
Chr13	17	17.852	18.367
Chr13	18	18.367	18.624
Chr13	19	18.624	19.139
Chr13	20	19.139	19.396
Chr13	21	20.683	20.939
Chr13	22	20.939	21.455
Chr13	23	21.455	21.711
Chr13	24	21.711	22.227
Chr13	25	22.74	22.996
Chr13	26	22.996	23.252
Chr13	27	23.252	24.294
Chr13	28	24.807	25.063
Chr13	29	39.082	39.598
Chr13	30	39.854	40.11
Chr13	31	40.11	40.367
Chr13	32	42.442	43.22
Chr13	33	44.248	44.763
Chr13	34	44.763	45.279
Chr13	35	45.279	45.794
Chr13	36	47.851	48.366
Chr13	37	53.521	54.037
Chr13	38	54.037	54.293
Chr13	39	54.293	54.809
Chr13	40	55.065	55.842
Chr13	41	55.842	56.099
Chr13	42	56.099	56.355
Chr13	43	56.871	57.648
Chr13	44	57.648	57.904
Chr13	45	57.904	58.161
Chr13	46	58.417	58.674
Chr13	47	59.983	61.292
Chr13	48	68.892	69.408
Chr13	49	70.18	70.436
Chr13	50	70.692	71.208
Chr13	51	82.417	82.932
Chr13	52	87.58	87.836
Chr13	53	88.093	88.349
Chr13	54	88.349	88.606
Chr13	55	88.606	88.862
Chr13	56	88.862	89.639
Chr13	57	91.437	91.693
Chr13	58	91.693	92.209
Chr13	59	92.209	92.724
Chr13	60	95.296	95.553
Chr13	61	97.353	97.609
Chr13	62	97.866	98.381
Chr13	63	99.925	100.182
Chr13	64	100.694	100.951
Chr13	65	101.983	102.24
Chr13	66	102.496	102.752
Chr13	67	102.752	103.009
Chr13	68	103.009	103.524
Chr13	69	103.524	104.04
Chr13	70	104.296	104.812
Chr13	71	104.812	105.068
Chr13	72	114.077	114.334
Chr13	73	116.387	116.644
Chr13	74	117.159	117.416
Chr13	75	117.416	117.672
Chr13	76	117.929	118.185
Chr13	77	118.441	118.957
Chr13	78	118.957	119.213
Chr13	79	120.498	120.754
Chr13	80	120.754	121.011
Chr13	81	121.526	121.783
Chr13	82	121.783	122.039
Chr13	83	122.296	122.552
Chr13	84	122.808	123.065
Chr13	85	124.099	124.355
Chr13	86	124.611	124.868
Chr13	87	124.868	125.124
Chr13	88	125.64	125.896
Chr13	89	125.896	126.412
Chr13	90	126.668	126.924
Chr13	91	127.181	127.437
Chr13	92	128.206	128.463
Chr13	93	129.748	130.004
Chr13	94	132.32	132.576
Chr13	95	132.576	132.832
Chr13	96	132.832	133.348
Chr13	97	134.379	134.635
Chr13	98	134.635	134.892
Chr13	99	134.892	135.407
Chr13	100	135.407	135.664
Chr13	101	136.436	137.213
Chr13	102	149.458	152.724
Chr13	103	154.303	158.157
Chr13	104	161.328	163.736
Chr13	105	175.884	176.926
Chr13	106	176.926	177.703
chr14	1	0.777	1.819
Chr14	2	1.819	2.861
chr14	3	3.638	4.154
chr14	4	4.926	5.182
chr14	5	5.182	5.697
chr14	6	14.531	14.788
chr14	7	15.565	16.081
chr14	8	18.957	19.213
chr14	9	21.027	21.283
chr14	10	21.283	21.799
chr14	11	21.799	22.84
chr14	12	24.662	25.178
chr14	13	26.719	27.235
chr14	14	27.491	27.747
chr14	15	28.004	28.519
chr14	16	28.519	28.776
chr14	17	28.776	29.032
chr14	18	30.067	30.585
chr14	19	30.585	30.842
chr14	20	30.842	31.098
chr14	21	36.315	36.573
chr14	22	36.573	37.354
chr14	23	37.87	38.385
chr14	24	38.385	38.903
chr14	25	45.159	45.936
chr14	26	57.314	59.187
chr14	27	59.187	59.968
chr14	28	61.01	61.791
chr14	29	61.791	62.839
chr14	30	65.207	67.615
chr14	31	67.871	68.649
chr14	32	68.649	68.905
chr14	33	73.823	74.079
chr14	34	74.079	74.337
chr14	35	79.009	79.265
chr14	36	84.157	84.934
chr14	37	93.433	93.689
chr14	38	99.095	99.352
chr14	39	100.38	100.636
chr14	40	100.893	101.149
chr14	41	102.693	103.209
chr14	42	103.721	103.978
chr14	43	107.578	107.835
chr14	44	108.091	108.606
chr14	45	108.606	108.863
chr14	46	109.378	109.635
chr14	47	110.404	110.66
chr14	48	110.66	110.917
chr14	49	118.207	119.249
chr14	50	119.249	120.291
chr14	51	125.756	126.272
chr14	52	127.049	127.305
chr14	53	128.077	128.593
chr14	54	129.624	129.88
chr14	55	134.784	135.041
chr14	56	136.082	136.339
chr14	57	139.178	139.435
chr14	58	139.435	140.212
chr14	59	140.212	140.468
chr14	60	143.597	144.112
chr14	61	149.734	150.776
chr14	62	154.194	155.504
chr14	63	155.504	156.813
chr14	64	157.328	157.585
chr14	65	164.327	164.583
chr14	66	165.36	165.876
chr14	67	168.461	168.718
Chr15	1	1.579	2.889
Chr17	1	3.352	3.868
Chr17	2	15.604	20.393
Chr17	3	25.861	26.117
Chr17	4	35.599	37.728
Chr17	5	38.243	38.759
Chr17	6	39.015	39.531
Chr17	7	40.303	41.626
Chr17	8	41.885	43.194
Chr17	9	46.097	47.42
Chr17	10	47.42	48.999
Chr17	11	50.579	52.707
Chr17	12	52.707	53.223
Chr17	13	55.309	57.438
Chr17	14	57.438	58.48
Chr17	15	58.48	60.06
Chr17	16	65.47	68.447
Chr17	17	68.447	69.224
Chr17	18	69.224	69.739
Chr17	19	73.427	75.556
Chr17	20	76.333	76.589
Chr17	21	76.589	77.105
Chr17	22	77.62	78.397
Chr17	23	79.69	80.206
Chr17	24	80.978	83.386
Chr17	25	83.386	86.362
Chr17	26	98.292	99.069
Chr17	27	99.069	99.585
Chr17	28	99.841	100.098
Chr17	29	100.613	100.87
Chr18	1	0.515	0.772
Chr19	1	14.017	14.798
Chr19	2	16.364	17.68
Chr19	3	21.92	22.697
Chr19	4	23.213	23.99
Chr19	5	26.592	27.369
Chr19	6	27.369	28.146
Chr19	7	48.667	49.976
Chr19	8	51.013	51.269
Chr19	9	51.269	51.785
Chr19	10	51.785	52.041
Chr19	11	53.069	53.585
Chr19	12	53.841	54.098
Chr19	13	63.453	63.968
Chr19	14	71.987	72.243
Chr19	15	73.787	74.302
Chr19	16	75.331	75.846
Chr19	17	75.846	76.362
Chr19	18	76.362	77.941
Chr19	19	81.714	83.854
Chr19	20	83.854	86.56
Chr19	21	86.56	87.601
Chr19	22	87.601	88.12
Chr19	23	89.167	89.944
Chr19	24	91.253	92.833
Chr20	1	0.772	1.287
Chr20	2	10.361	11.941
Chr20	3	16.565	20.719
Chr20	4	23.409	25.538
Chr20	5	25.538	28.515
Chr20	6	37.258	37.514
Chr20	7	37.514	38.291
Chr20	8	39.6	40.642
Chr20	9	43.773	45.082
Chr20	10	46.901	47.158
Chr20	11	47.93	48.186
Chr21	1	6.356	7.935
Chr21	2	17.796	19.105
Chr21	3	29.597	30.379
Chr21	4	31.156	34.132
Chr21	5	41.551	43.959
Chr21	6	46.3	47.077
Chr21	7	69.706	71.559
Chr21	8	82.017	82.273
Chr21	9	83.853	85.982
Chr21	10	96.225	98.634
Chr21	11	102.504	103.019
Chr21	12	104.061	104.839
Chr21	13	105.88	107.19
Chr21	14	107.19	108.231
Chr21	15	108.231	108.747
Chr21	16	121.835	122.877
Chr21	17	122.877	123.654
Chr21	18	124.172	124.691
Chr21	19	125.468	125.983
Chr21	20	127.794	128.312
Chr21	21	128.312	128.828
Chr21	22	128.828	129.084
Chr21	23	129.6	129.856
Chr21	24	130.369	130.625
Chr21	25	130.882	131.138
Chr21	26	131.138	131.395
Chr21	27	131.395	131.651
Chr21	28	131.907	132.164
Chr21	29	132.164	132.679
Chr21	30	133.195	133.451
Chr21	31	133.451	133.967
Chr21	32	134.223	134.739
Chr21	33	134.995	135.772
Chr21	34	135.772	136.288
Chr21	35	140.158	140.935
Chr21	36	140.935	141.451
Chr21	37	145.988	148.117
Chr21	38	151.093	153.799
Chr21	39	158.372	160.78
Chr21	40	160.78	163.471
Chr22	1	7.048	8.636
Chr22	2	8.636	9.677
Chr22	3	10.97	12.823
Chr22	4	31.589	32.366
Chr22	5	32.366	32.882
Chr22	6	33.91	34.425
Chr22	7	42.354	43.941
Chr22	8	48.433	49.211
Chr22	9	49.211	49.988
Chr22	10	49.988	50.765
Chr22	11	60.705	61.482
Chr22	12	63.036	64.616
Chr22	13	64.616	65.393
Chr22	14	65.393	65.909
Chr23	1	5.182	5.963
Chr23	2	7.522	7.778
Chr23	3	7.778	8.294
Chr23	4	8.294	8.55
Chr23	5	9.838	10.094
Chr23	6	10.094	10.351
Chr23	7	10.351	10.607
Chr23	8	10.607	11.122
Chr23	9	11.122	12.164
Chr23	10	12.164	13.744
Chr23	11	17.754	19.607
Chr23	12	21.161	24.138
Chr23	13	26.559	28.98
Chr23	14	37.009	40.884
Chr23	15	45.556	45.812
Chr23	16	45.812	46.589
Chr23	17	47.899	50.039
Chr23	18	50.039	50.557
Chr23	19	64.77	65.812
Chr23	20	67.637	67.893
Chr23	21	70.773	71.815
Chr23	22	73.124	73.64
Chr23	23	76.526	78.934
Chr23	24	80.539	82.987
Chr23	25	82.987	83.764
Chr23	26	85.826	86.082
Chr23	27	88.673	89.189
Chr23	28	93.569	94.085
Chr23	29	94.085	94.862
Chr23	30	103.655	104.697
Chr23	31	104.697	105.739
Chr23	32	105.995	106.511
Chr23	33	109.363	110.951
Chr23	34	111.993	114.401
Chr23	35	115.443	117.022
Chr23	36	122.285	124.991
Chr24	1	1.853	3.705
Chr24	2	10.605	12.184
Chr24	3	16.068	16.583
Chr24	4	16.583	17.361
Chr24	5	17.361	19.213
Chr24	6	19.213	21.622
Chr24	7	35.211	37.62
Chr24	8	39.439	44.202
Chr24	9	45.79	50.271
Chr24	10	50.271	52.962
Chr24	11	52.962	55.652
Chr24	12	75.167	76.208
Chr25	1	0.256	1.034
Chr25	2	1.034	1.549
Chr25	3	1.806	2.321
Chr25	4	2.321	2.577
Chr25	5	3.093	4.135
Chr25	6	10.46	11.237
Chr25	7	11.494	12.536
Chr25	8	12.792	13.048
Chr25	9	16.171	17.213
Chr25	10	17.213	17.99
Chr25	11	17.99	18.247
Chr25	12	20.376	22.505
Chr25	13	30.757	32.885
Chr25	14	35.236	36.014
Chr25	15	37.571	37.827
Chr25	16	37.827	39.137
Chr25	17	43.031	43.289
Chr25	18	46.671	47.98
Chr25	19	49.56	51.139
Chr25	20	51.139	52.448
Chr25	21	52.448	52.705
Chr25	22	52.705	53.22
Chr25	23	53.22	53.477
Chr25	24	53.992	54.248
Chr25	25	54.248	55.296
Chr25	26	55.296	56.077
Chr25	27	73.565	77.123
Chr25	28	84.37	84.885
Chr25	29	87.198	87.975
Chr25	30	89.533	89.789
Chr25	31	90.305	90.561
Chr25	32	91.074	91.33
Chr25	33	92.877	93.392
Chr25	34	98.828	99.344
Chr25	35	99.344	100.923
Chr25	36	109.393	109.908
Chr25	37	109.908	110.165
Chr25	38	110.165	110.421
Chr25	39	115.38	117.788
Chr26	1	14.353	16.482
Chr26	2	27.333	28.111
Chr26	3	28.111	28.888
Chr26	4	31.509	34.2
Chr26	5	36.27	36.786
Chr26	6	42.604	49.626
Chr26	7	51.479	53.608
Chr26	8	56.299	57.341
Chr26	9	58.382	60.511
Chr26	10	60.511	61.821
Chr26	11	62.862	63.904
Chr26	12	67.03	71.183
Chr26	13	80.141	81.45
Chr26	14	83.007	83.263
Chr26	15	83.263	83.52
Chr26	16	83.52	83.776
Chr26	17	85.064	85.579
Chr26	18	86.356	86.613
Chr26	19	86.613	87.128
