# Supplementary material for: Construction of a high-density genetic map by specific locus amplified fragment sequencing (SLAF-seq) and its application to Quantitative Trait Loci (QTL) analysis for boll weight in upland cotton (Gossypium hirsutum.)
Source: BMC Plant Biol. 2016 Apr 11;16:79. doi: 10.1186/s12870-016-0741-4 (PMC4827241; doi:10.1186/s12870-016-0741-4)
Supplement: Additional file 6: Table S6. — All the QTLs identified including the ones that can be detected only in one environment. (XLSX 29 kb) [file 12870_2016_741_MOESM6_ESM.xlsx]

## Sheet: Sheet1
QTL Name	Environment	Position	LOD	Additive	R2	LOD_L(P<0.01)	LOD_R(P<0.01)	LOD_L(P<0.05)	LOD_R(P<0.05)
qBW-chr01-1	10GY	45.41	2.42733	0.2471	0.053157	45.1	47	44.3	47.7
	07AY	46.41	2.20174	0.1959	0.04813	46	47.7	45.4	50.3
	08AY	47.41	2.52278	0.1754	0.051948	45.1	48.2	42.5	50.3
	08LQ	47.41	3.35358	0.1938	0.070473	46	49.5	44.7	50.3
	08QZ	47.41	3.43601	0.2807	0.078273	45.6	49.2	45.4	50.3
qBW-chr01-2	08QZ	62.11	2.52711	-0.2953	0.054446	61.6	63.1	61.3	63.1
qBW-chr01-3	08AY	85.81	2.29501	0.2543	0.047211	84.6	96.3	81	88.6
qBW-chr01-4	10ZZ	97.21	2.56399	-0.2116	0.067457	94.2	99.8	94.2	100.9
qBW-chr01-5	09AY	115.11	1.93709	-0.0966	0.04146	112.3	118.8	115.1	115.1
qBW-chr02-1	08AY	0.01	2.14317	-0.1214	0.045167	0	2.6	0	2.6
	09QZ	0.01	2.31453	-0.1574	0.04721	0	2.1	0	2.6
qBW-chr02-2	08AY	8.81	2.63341	-0.1446	0.055221	8	10.5	8	11.3
qBW-chr02-3	08AY	21.11	2.81562	0.152	0.06146	20.7	23	20.7	25.1
	08LQ	21.11	2.51627	0.1459	0.056173	19.7	23	18.4	25.1
	08QZ	21.11	2.84599	0.1606	0.064057	20.7	22.5	19.4	24.3
	10AY	21.11	2.57267	0.148	0.056665	19.3	23.8	18.4	27.3
qBW-chr02-4	09AY	37.11	2.18004	0.1086	0.044979	36.1	44.5	33.9	47.2
qBW-chr02-5	09QZ	65.61	2.10629	-0.1741	0.043067	65.3	66.1	65.1	66.1
qBW-chr02-6	13AY	90.21	2.63341	0.2686	0.056576	88.8	91.4	84.9	91.7
qBW-chr02-7	13AY	116.21	2.10195	-0.1537	0.044015	113.7	120.2	97.8	124.8
qBW-chr03-1	08AY	34.01	4.49892	0.1613	0.090035	32.6	34.8	31.4	34.8
	08LQ	34.01	3.84599	0.1597	0.082852	33.4	35.8	33.2	38.1
	10AY	34.01	2.27549	0.1113	0.045619	31.4	36.8	31.4	45.3
qBW-chr03-2	08AY	41.51	3.85683	0.1622	0.090227	38.5	44.7	38.5	45
qBW-chr03-3	08LQ	65.51	2.17137	-0.1198	0.050805	58.4	67.3	58.4	68.4
qBW-chr03-4	08AY	88.61	2.25163	-0.1342	0.050247	86.5	90.2	86.1	90.2
qBW-chr03-5	09AKS	91.51	3.00868	-0.2106	0.065643	90.4	93.3	88.8	94.5
qBW-chr03-6	08AY	96.81	3.77874	-0.1657	0.074647	94.9	99.3	94.9	101.2
qBW-chr03-7	10AY	105.91	2.5423	-0.1801	0.055239	103	106.6	102.3	107.2
qBW-chr03-8	10ZZ	131.51	2.79176	-0.1665	0.059487	131	133.6	127.7	134.1
qBW-chr04-1	10GY	3.51	2.17354	0.1321	0.049447	1.6	4.7	1.1	11.5
	09AY	4.51	2.34924	0.1261	0.049612	2.4	6	2.4	7.7
qBW-chr04-2	08QZ	41.51	2.26681	-0.1289	0.047086	40.3	42.3	40.2	42.3
	10ZZ	41.51	3.98698	-0.2283	0.089555	40.6	42.9	40.5	44
qBW-chr04-3	09AKS	43.01	3.24946	0.1809	0.063131	41.7	45.4	40.7	47.9
qBW-chr04-4	09QZ	56.61	2.46204	0.1626	0.052865	54.6	57.1	52.3	57.1
qBW-chr04-5	10ZZ	59.91	2.20607	0.1653	0.048138	59	60.4	58.9	60.7
qBW-chr04-6	09AKS	68.81	2.13449	-0.1711	0.040912	68.2	69.3	68.2	69.8
qBW-chr04-7	10AY	92.81	2.48373	0.1233	0.053413	90.8	93.3	90.3	93.3
	09AKS	94.91	4.42299	0.4153	0.087224	94.1	96	93.6	96.2
qBW-chr04-8	09AKS	107.81	2.47939	-0.3063	0.050219	107.3	108.9	106.2	108.8
qBW-chr04-9	08QZ	110.11	2.52278	-0.2899	0.049304	109.5	110.4	109	110.5
qBW-chr04-10	07AY	119.61	3.02169	0.4244	0.062751	119.1	119.9	119.1	120.1
	08LQ	119.61	6.10412	0.5126	0.125684	119.1	119.9	119.1	120.1
qBW-chr04-11	08LQ	130.61	3.39479	-0.3287	0.067881	130.1	130.8	130.3	130.9
qBW-chr05-1	09AY	16.81	2.64642	0.1398	0.053051	16.5	17.3	15.9	17.9
qBW-chr05-2	13AY	90.61	2.69197	-0.1685	0.05327	89.7	91.4	89.6	91.4
qBW-chr05-3	13AY	101.11	3.89805	0.2067	0.078249	100.6	101.3	100.6	101.3
qBW-chr05-4	10AY	136.41	3.08026	0.1254	0.059555	135.1	137.8	134.9	137.8
qBW-chr05-5	08LQ	143.21	2.80477	0.1185	0.058236	140.6	145.1	139.5	145.1
	10AY	144.21	3.96095	0.1382	0.076679	140.1	145.1	137.8	145.1
qBW-chr05-6	08LQ	150.31	3.15618	0.1229	0.065343	149.1	151.6	147.4	151.6
qBW-chr05-7	10AY	155.71	2.54664	0.1078	0.049579	153.6	156.1	153.6	156.6
qBW-chr05-8	10ZZ	188.01	2.69848	-0.1672	0.052386	185.9	189.5	185.2	190.3
qBW-chr05-9	07AY	193.01	3.31453	-0.1112	0.070424	191.2	194.8	189.6	194.8
	10AY	193.01	4.44685	-0.1475	0.088879	192.4	194.2	192.4	194.8
qBW-chr05-10	09AKS	195.81	3.51844	-0.1605	0.074536	195	197.5	195	197.9
	07AY	199.21	3.50325	-0.1124	0.074308	199	200.5	197.6	200.5
	13AY	199.21	2.84816	-0.1571	0.056442	199.1	200.3	197.6	200.5
qBW-chr05-11	10GY	207.61	2.46855	-0.1153	0.057188	207.2	210.2	203.2	210.2
qBW-chr05-12	10GY	212.61	2.86768	-0.1176	0.059875	210.2	217.7	210.2	223.9
qBW-chr06-1	07AY	32.41	2.15184	-0.1183	0.048267	30.3	35.4	29.5	40
	09AY	31.41	2.25163	-0.134	0.047836	30.4	32.4	23.4	32.4
qBW-chr06-2	09QZ	59.61	2.27332	0.1314	0.049302	58	62.5	49.2	63.3
qBW-chr06-3	10AY	37.41	2.16703	-0.1553	0.047773	35.5	38.4	35.5	38.5
qBW-chr07-1	09AKS	31.51	3.96963	0.1701	0.088862	30.4	32.1	30.4	32.2
	08AY	32.01	2.85249	0.2	0.063194	31.4	32.8	30	33.5
	08QZ	32.01	2.40781	0.2007	0.049494	31.4	32.5	31.4	32.5
	09AY	32.01	3.80477	0.1936	0.080726	31.4	32.3	29.6	33
qBW-chr07-2	10ZZ	41.01	2.18438	0.2144	0.042754	39.8	43.9	38.7	47.8
qBW-chr07-3	09AY	48.81	2.17137	-0.1462	0.043157	47.1	50.1	46.8	50.1
	08LQ	49.31	2.52061	-0.1383	0.054301	48.5	50.1	46.8	50.1
qBW-chr07-4	13AY	50.61	3.66161	-0.2418	0.076396	50.1	51.1	49.8	51.1
	09QZ	51.11	3.34273	-0.2256	0.069248	50.1	52.3	49.3	53.2
	10AY	51.11	4.07592	-0.225	0.084498	50.3	51.5	50.1	51.6
qBW-chr07-5	10ZZ	53.71	4.41866	-0.3437	0.093142	53.4	54.7	53.2	54.7
	08LQ	55.81	2.63557	-0.1375	0.056707	53.7	56.5	53.7	56.8
qBW-chr07-6	10AY	58.61	4.37744	-0.2209	0.090343	57.8	59.3	56.8	60.1
	10ZZ	58.61	5.20607	-0.2772	0.108925	57.8	59.2	57.8	59.7
	09QZ	59.11	2.55315	-0.1922	0.053461	57.8	60.2	57.8	60.7
	13AY	60.21	2.58134	-0.1893	0.054507	59.9	60.5	59.9	60.8
qBW-chr07-7	10AY	86.21	2.54881	0.1464	0.053123	84.6	86.7	83.6	87.2
qBW-chr09-1	10AY	13.11	2.95879	0.1394	0.059915	10.9	15	6.7	15.4
qBW-chr09-2	09AY	41.11	2.88937	-0.1964	0.057682	40.6	42.2	40.6	42.5
qBW-chr09-3	09AY	61.61	2.43601	0.1308	0.049842	58.8	63	57.4	63.6
qBW-chr09-4	08LQ	69.61	3.22993	0.1916	0.065295	69.3	70.6	69.3	72.4
qBW-chr09-5	10AY	110.31	2.74403	-0.1183	0.058958	106.1	112	103.7	112
qBW-chr09-6	07AY	114.11	4.76573	-0.1364	0.103057	113.7	115.4	112.8	115.4
	09QZ	114.11	2.43601	-0.1311	0.050145	113	116.7	112.8	116.7
	09AKS	114.11	2.7462	-0.1622	0.058028	112.7	114.6	112	114.6
	09AY	114.61	3.26681	-0.1366	0.065365	112.9	115.4	112.8	115.4
qBW-chr09-7	08AY	117.21	3.47505	-0.1543	0.071292	116.7	118.2	116.7	118.5
qBW-chr09-8	09AY	130.11	2.4013	0.114	0.047624	126	132.5	126.4	134
qBW-chr09-9	09AY	137.21	2.42082	0.1027	0.048028	134.4	139.4	134	140.1
	09QZ	139.31	2.24729	0.123	0.044979	136.8	140.3	133	140.3
qBW-chr10-1	10ZZ	50.81	2.08677	0.1625	0.04206	45.8	51.8	44.8	52.7
qBW-chr10-2	10ZZ	64.11	2.92408	-0.197	0.061568	61.2	67.3	61	70.2
qBW-chr10-3	13AY	74.31	2.03254	0.1419	0.042378	71.6	78.3	68	84
qBW-chr10-4	09QZ	97.31	5.77874	-0.1921	0.116814	95.9	99.3	93.5	99.6
qBW-chr10-5	09QZ	102.51	6.6551	-0.2032	0.133159	101.6	103	100.7	103
qBW-chr10-6	10ZZ	110.51	1.03254	-0.2904	0.022512	110.4	111.3	109.4	111.5
qBW-chr11-1	10AY	0.01	2.2039	-0.1235	0.048823	0	1.3	0	1.3
qBW-chr11-2	09AY	8.41	2.33189	-0.1161	0.050173	6.7	10.5	1.7	10.5
qBW-chr11-3	08QZ	10.41	3.01952	-0.1755	0.064779	9.4	12.3	9.4	14.1
qBW-chr11-4	08QZ	21.41	0.815618	0.1924	0.018276	21.4	22.4	21.4	23.3
qBW-chr11-5	10ZZ	60.11	2.69848	0.1896	0.0589	57.6	61.1	55.6	62
qBW-chr12-1	09AKS	20.21	2.23644	-0.1903	0.047878	19.1	20.9	18.6	21.5
qBW-chr12-2	10ZZ	33.71	2.88937	0.2178	0.0564	32.6	36.1	32.6	38.7
	13AY	34.51	2.86334	0.2084	0.05691	32.6	36.6	32.6	37.9
qBW-chr12-3	09QZ	61.01	3.45987	-0.2542	0.072122	60.8	61.7	59.4	63.4
qBW-chr12-4	07AY	65.91	3.79826	-0.2182	0.078434	65.1	66.9	64.9	66.9
qBW-chr12-5	13AY	126.41	2.35358	0.1258	0.046501	125.1	127.7	123.8	127.7
qBW-chr12-6	10AY	164.01	2.42516	0.109	0.050468	163.5	167.1	163.5	167.7
qBW-chr12-7	08LQ	170.31	2.44469	0.1104	0.049989	168.5	171.1	167.3	171.1
	10AY	170.31	2.43167	0.1108	0.050642	168.5	171.1	167.7	171.1
qBW-chr12-8	09AY	176.21	2.44902	0.1035	0.051845	172.8	176.7	171.1	176.7
qBW-chr13-1	10AY	6.31	2.45553	0.1098	0.05096	4.8	8.3	2	8.3
qBW-chr13-2	13AY	28.41	2.64642	0.1439	0.058741	28.1	31.1	28.1	31.7
qBW-chr13-3	13AY	38.21	2.91323	0.2186	0.070672	37.2	39.9	37.2	40.1
qBW-chr13-4	08LQ	58.71	2.42733	-0.1171	0.045797	57.4	60	56.1	60
	13AY	60.01	2.54881	-0.1661	0.052403	58.6	63.1	58.2	66.3
	09AY	62.81	2.32755	-0.1142	0.050496	58.1	66.3	57.9	70.1
	07AY	64.51	2.98915	-0.1186	0.060593	63.7	66.8	63.7	68.3
	08AY	64.51	2.76356	-0.1261	0.051744	63.7	67.8	63.7	68.9
	10AY	64.51	2.46204	-0.1241	0.048712	62.1	66.8	58.7	68.9
qBW-chr13-5	08QZ	99.21	2.46421	-0.1854	0.0476	98.8	99.9	97.9	100.2
qBW-chr13-6	08AY	101.21	2.51627	-0.1964	0.04692	101	102.3	100.2	102.3
qBW-chr13-7	09AKS	114.61	2.94794	0.337	0.061302	113.9	115.9	113.2	116.5
	08LQ	114.91	8.3731	0.5201	0.167017	114.6	115.3	114.5	115.5
	08QZ	115.11	7.20607	0.4976	0.147589	114.7	116.2	114.5	115.8
	10AY	115.11	4.141	0.3809	0.083583	114.9	115.4	114.6	115.5
	08AY	115.41	6.96746	0.4863	0.13716	114.9	115.9	114.9	115.7
	09QZ	115.41	2.99349	0.3381	0.064547	114.6	116.3	114.3	117.3
	07AY	115.61	4.0282	0.3295	0.082067	115.4	117.1	115.4	116.5
qBW-chr13-8	08LQ	119.01	3.43167	0.3745	0.072674	118.7	119.5	118.5	119.5
qBW-chr13-9	08AY	123.11	2.8026	0.205	0.059528	122.6	123.8	122.3	124.1
	08LQ	123.11	2.50325	0.1773	0.054513	122.6	124.1	122.3	124.4
qBW-chr13-10	10AY	125.71	2.9718	-0.3144	0.059107	125.1	125.9	125	126.4
qBW-chr13-11	09AKS	126.71	3.69631	-0.3793	0.077619	126.2	127.1	125.7	127.5
qBW-chr13-12	10AY	128.21	2.23861	-0.2429	0.044867	127.7	129	127.5	129.5
qBW-chr13-13	08LQ	132.31	2.27332	-0.2473	0.042391	131.1	132.6	130.8	132.6
qBW-chr13-14	10AY	134.91	2.27549	-0.2767	0.045738	134.6	135.6	134.6	135.4
qBW-chr14-1	10GY	24.71	2.33406	0.1449	0.050294	22.4	25.2	19	25.2
qBW-chr14-2	09AY	97.81	2.2256	-0.1342	0.049501	97.3	98.7	97.3	99.6
qBW-chr14-3	09AKS	107.11	2.21475	-0.1837	0.049679	106.8	107.3	106.8	107.3
qBW-chr14-4	13AY	110.71	2.52495	-0.2985	0.055026	110.3	111.1	109.4	114.7
qBW-chr15-1	10GY	6.81	3.72885	0.1436	0.084792	3.8	10	0	10.4
qBW-chr15-2	10GY	12.41	2.79393	0.1342	0.065615	10.4	15	10.4	17.6
qBW-chr16-1	08AY	55.31	3.09544	0.2165	0.063078	54.7	56.8	54.5	56.6
qBW-chr16-2	10AY	65.91	2.24078	0.1636	0.045133	64.8	67.3	62.3	67.3
qBW-chr16-3	07AY	72.71	2.59219	-0.1232	0.053328	72.2	73.7	72.2	74.5
qBW-chr16-4	09AY	80.21	2.96746	-0.1381	0.064644	79.4	81	79.4	81.2
	10AY	80.21	4.11714	-0.2158	0.084801	79.8	84.3	79.4	83.3
	07AY	83.01	3.24946	-0.1298	0.068512	82	86	82	87
qBW-chr16-5	13AY	101.71	2.49675	-0.1298	0.051394	101.4	104.3	101.4	104.3
qBW-chr16-6	13AY	109.91	4.08894	-0.1626	0.082673	109.4	111	108.6	111
qBW-chr16-7	10ZZ	147.71	2.63341	0.1952	0.054573	147.6	148.1	145.9	148.5
qBW-chr17-1	08AY	1.81	3.35141	0.177	0.070956	0.8	2.5	0.8	3
	08LQ	1.81	2.54881	0.1572	0.055493	0.8	2.7	0.8	5.3
qBW-chr17-2	09AKS	48.41	2.14967	0.1817	0.05083	44.8	51.6	44.8	52.7
qBW-chr17-3	09QZ	65.51	2.93059	-0.2163	0.064688	64.6	67.6	61.9	69.5
qBW-chr18-1	07AY	35.91	1.6551	-0.1533	0.037977	35.8	38	34.7	40.5
qBW-chr18-2	10GY	39.51	2.19957	-0.105	0.048221	37.7	45.5	37.7	45.6
qBW-chr18-3	09AKS	76.81	2.282	0.295	0.049361	76.4	77.8	76	79.7
qBW-chr19-1	10ZZ	64.01	2.08894	0.2082	0.047822	63.7	66.1	63.5	67.3
qBW-chr20-1	09QZ	30.11	1.90456	0.1464	0.038697	24.1	33.4	30.1	30.1
	09AY	31.11	1.78091	0.1289	0.046057	25.2	33.5	31.1	31.1
qBW-chr20-2	09AY	40.61	0.329718	-0.1436	0.007565	40.6	43.8	40.6	40.6
	09QZ	40.61	0.295011	-0.1823	0.006224	40.6	42.6	36	42.7
qBW-chr20-3	09AY	46.11	2.03905	-0.1278	0.045989	43.8	47.2	43.8	47.4
	09QZ	46.11	2.59653	-0.1695	0.052965	44.2	47.2	42.7	47.4
qBW-chr20-4	07AY	47.91	1.88069	-0.0848	0.042573	47.4	48.2	47.9	47.9
qBW-chr21-1	08QZ	104.11	2.83514	-0.1198	0.064368	102.8	107.2	101.8	107.2
	08AY	104.81	2.30152	-0.1191	0.049375	103	106.9	103	107.2
qBW-chr21-2	08LQ	109.81	4.46855	-0.1482	0.096979	108.8	112.4	108.2	113.4
	08QZ	109.81	3.6551	-0.1357	0.082127	108.8	112.3	107.2	112.4
qBW-chr21-3	10ZZ	135.01	2.46638	-0.3269	0.055387	134.8	136.2	134.8	136.3
qBW-chr22-1	10GY	21.21	2.05857	0.1069	0.046568	17.4	22.3	0	22.3
qBW-chr22-2	13AY	29.31	2.32104	-0.1857	0.051896	27.2	33	27.2	35.2
qBW-chr22-3	09AY	52.61	2.10195	-0.101	0.045187	51	54.2	49.2	56.8
	10GY	55.81	1.9718	-0.1031	0.041487	51	59.9	55.8	55.8
	10AY	55.81	2.25163	-0.1103	0.050294	54.2	58.3	54.2	58.9
qBW-chr23-1	07AY	1.81	2.88503	0.1022	0.060668	0.5	3.5	0.5	4.2
qBW-chr23-2	08QZ	19.61	2.75271	0.1211	0.057278	18.4	21.4	17.8	24.1
	13AY	24.11	3.16703	-0.1565	0.065029	18.2	26.2	13.9	32
qBW-chr23-3	08AY	84.81	4.41432	-0.1839	0.095292	84	85.8	81.5	86.1
qBW-chr23-4	08AY	91.31	3.55965	-0.1838	0.077942	91.1	91.5	90.7	91.7
qBW-chr23-5	08AY	101.81	2.14317	0.1219	0.042627	98	106.5	96.8	107.3
	10ZZ	102.61	2.45987	0.1641	0.052627	99	105	96.9	105.8
	08QZ	103.61	2.39696	0.1318	0.051739	100.9	104.7	97	105.8
qBW-chr24-1	08QZ	19.21	1.90889	-0.1512	0.042806	18.4	24.8	19.2	19.2
qBW-chr24-2	08LQ	53.01	2.07158	-0.1407	0.042867	50.6	55.7	46	55.7
qBW-chr25-1	08LQ	6.51	2.80477	-0.1583	0.056176	6.4	8.8	4.2	8.1
qBW-chr25-2	10AY	6.51	2.49024	-0.1342	0.051823	4.2	7.8	4.2	8.4
qBW-chr25-3	09QZ	10.21	2.09978	-0.1541	0.044364	8.4	11.4	8.4	13.1
qBW-chr25-4	10AY	18.31	4.91323	0.2198	0.102299	17.9	19.6	17.5	20.2
qBW-chr25-5	08AY	22.41	4.38829	0.1885	0.093562	20.4	23.5	20.4	24.4
	10ZZ	22.41	5.16703	0.2496	0.1076	20.4	24.2	20.4	26.3
	08LQ	22.51	2.19957	0.1293	0.04292	20.4	26.4	20.4	27.1
	09AY	23.51	4.0846	0.1839	0.092596	20.4	24.4	20.3	24.4
	09QZ	25.41	2.51844	0.1745	0.061057	23.8	29.2	23.5	29.2
qBW-chr25-6	10ZZ	28.11	3.06074	0.2016	0.070788	27.1	32.8	27.1	32.8
	09AY	30.81	5.68113	0.2065	0.118495	27.7	32.5	24.4	32.9
	09QZ	30.81	2.1692	0.1517	0.048237	29.2	32.5	29.2	32.9
qBW-chr25-7	10GY	45.91	3.50542	-0.2164	0.07789	44.9	47.6	44.4	47
	10AY	45.91	3.83297	-0.1533	0.077047	44.7	48	44.4	48
	09AY	49.61	3.82646	-0.1464	0.078023	48.3	53	48	53.5
	10ZZ	52.71	3.63124	-0.1755	0.07577	52.5	53.2	52.5	53.2
qBW-chr25-8	10AY	54.31	4.15184	-0.1543	0.082818	53.2	56.9	53.2	59
qBW-chr25-9	10GY	59.01	2.26681	0.1426	0.046821	57.5	66.9	57.1	69.5
qBW-chr25-10	08AY	63.71	2.09111	-0.1126	0.050853	62.8	64.2	62.3	64.6
qBW-chr25-11	08LQ	89.81	2.29935	-0.1101	0.045082	89.3	90.8	88	90.8
qBW-chr25-12	08QZ	93.41	2.51627	-0.1683	0.050414	92.6	93.5	90.6	93.7
qBW-chr25-13	13AY	94.91	2.67896	-0.1429	0.057858	94.4	95.5	94.4	95.7
qBW-chr26-1	09AKS	51.51	2.46855	-0.1952	0.055057	49.6	53.2	49.6	53.6
