# Supplementary material for: Construction of a high-density genetic map by specific locus amplified fragment sequencing (SLAF-seq) and its application to Quantitative Trait Loci (QTL) analysis for boll weight in upland cotton (Gossypium hirsutum.)
Source: BMC Plant Biol. 2016 Apr 11;16:79. doi: 10.1186/s12870-016-0741-4 (PMC4827241; doi:10.1186/s12870-016-0741-4)
Supplement: Additional file 9: Table S7. — The GO annotation result of the candidate genes of the stable QTLs of cotton boll weight. (XLSX 13 kb) [file 12870_2016_741_MOESM9_ESM.xlsx]

## Sheet: Sheet1
#GO_classify	cotton.longest_transcript_gene_num	cotton.longest_transcript_gene_ids
>cellular component
extracellular region	3	evm.TU.Gh_D04G1530;evm.TU.Gh_A05G1239;evm.TU.Gh_D09G1601
cell	102	evm.TU.Gh_A05G1253;evm.TU.Gh_A13G0412;evm.TU.Gh_A05G1220;evm.TU.Gh_A05G1249;evm.TU.Gh_A09G0877;evm.TU.Gh_A13G0423;evm.TU.Gh_A13G0855;evm.TU.Gh_A13G0417;evm.TU.Gh_D06G0267;evm.TU.Gh_D09G1619;evm.TU.Gh_D07G1094;evm.TU.Gh_A07G1466;evm.TU.Gh_A05G1213;evm.TU.Gh_A13G0858;evm.TU.Gh_A13G0392;evm.TU.Gh_A05G1214;evm.TU.Gh_D07G1106;evm.TU.Gh_D07G1101;evm.TU.Gh_D04G1523;evm.TU.Gh_A07G1195;evm.TU.Gh_D09G1573;…
membrane	53	evm.TU.Gh_A13G0418;evm.TU.Gh_A05G1234;evm.TU.Gh_D09G1591;evm.TU.Gh_D07G1073;evm.TU.Gh_A05G1240;evm.TU.Gh_A05G1223;evm.TU.Gh_D09G1614;evm.TU.Gh_A05G1212;evm.TU.Gh_D09G1583;evm.TU.Gh_A13G0406;evm.TU.Gh_A09G0871;evm.TU.Gh_D04G1551;evm.TU.Gh_D09G1593;evm.TU.Gh_D09G1618;evm.TU.Gh_A05G1257;evm.TU.Gh_A09G0875;evm.TU.Gh_D07G1090;evm.TU.Gh_A07G1192;evm.TU.Gh_A09G0881;evm.TU.Gh_A13G0422;evm.TU.Gh_D09G1595;…
cell junction	4	evm.TU.Gh_D04G1520;evm.TU.Gh_A05G1223;evm.TU.Gh_D09G1619;evm.TU.Gh_D04G1555
macromolecular complex	27	evm.TU.Gh_D09G1619;evm.TU.Gh_D06G0205;evm.TU.Gh_D04G1558;evm.TU.Gh_A09G0871;evm.TU.Gh_A01G0900;evm.TU.Gh_A07G1462;evm.TU.Gh_D06G0214;evm.TU.Gh_A05G1239;evm.TU.Gh_D06G0265;evm.TU.Gh_A05G1235;evm.TU.Gh_A05G1253;evm.TU.Gh_D06G0199;evm.TU.Gh_A07G1457;evm.TU.Gh_D07G1097;evm.TU.Gh_A07G1188;evm.TU.Gh_A05G1221;evm.TU.Gh_D04G1549;evm.TU.Gh_A05G1258;evm.TU.Gh_D04G1521;evm.TU.Gh_A09G0882;evm.TU.Gh_D07G1106;…
organelle	74	evm.TU.Gh_A05G1214;evm.TU.Gh_A13G0392;evm.TU.Gh_D09G1573;evm.TU.Gh_D04G1523;evm.TU.Gh_A07G1195;evm.TU.Gh_A05G1213;evm.TU.Gh_A13G0858;evm.TU.Gh_A13G0408;evm.TU.Gh_A05G1258;evm.TU.Gh_A09G0882;evm.TU.Gh_A05G1220;evm.TU.Gh_A13G0412;evm.TU.Gh_A13G0423;evm.TU.Gh_A05G1249;evm.TU.Gh_A09G0877;evm.TU.Gh_D07G1094;evm.TU.Gh_D09G1619;evm.TU.Gh_A07G1466;evm.TU.Gh_A13G0855;evm.TU.Gh_D06G0267;evm.TU.Gh_A09G0881;…
organelle part	37	evm.TU.Gh_A09G0882;evm.TU.Gh_A05G1258;evm.TU.Gh_A13G0408;evm.TU.Gh_A05G1213;evm.TU.Gh_D09G1573;evm.TU.Gh_A07G1195;evm.TU.Gh_D04G1523;evm.TU.Gh_A05G1214;evm.TU.Gh_D06G0205;evm.TU.Gh_D09G1570;evm.TU.Gh_A05G1232;evm.TU.Gh_A05G1235;evm.TU.Gh_A05G1249;evm.TU.Gh_A05G1239;evm.TU.Gh_A13G0412;evm.TU.Gh_D04G1521;evm.TU.Gh_D04G1549;evm.TU.Gh_D04G1554;evm.TU.Gh_A05G1224;evm.TU.Gh_A07G1457;evm.TU.Gh_D06G0195;…
membrane part	24	evm.TU.Gh_A09G0871;evm.TU.Gh_D07G1077;evm.TU.Gh_D09G1583;evm.TU.Gh_D06G0193;evm.TU.Gh_D09G1606;evm.TU.Gh_A07G1466;evm.TU.Gh_D09G1593;evm.TU.Gh_A05G1232;evm.TU.Gh_A05G1234;evm.TU.Gh_A13G0412;evm.TU.Gh_D07G1073;evm.TU.Gh_A05G1240;evm.TU.Gh_A05G1258;evm.TU.Gh_D04G1554;evm.TU.Gh_D04G1525;evm.TU.Gh_D09G1604;evm.TU.Gh_A07G1457;evm.TU.Gh_A05G1211;evm.TU.Gh_A09G0874;evm.TU.Gh_A09G0875;evm.TU.Gh_D07G1090;…
cell part	101	evm.TU.Gh_A05G1243;evm.TU.Gh_D09G1618;evm.TU.Gh_D09G1596;evm.TU.Gh_D04G1558;evm.TU.Gh_D06G0214;evm.TU.Gh_D07G1100;evm.TU.Gh_A01G0900;evm.TU.Gh_A07G1467;evm.TU.Gh_D04G1551;evm.TU.Gh_D06G0265;evm.TU.Gh_A05G1222;evm.TU.Gh_D07G1073;evm.TU.Gh_D09G1582;evm.TU.Gh_A05G1240;evm.TU.Gh_A05G1223;evm.TU.Gh_A13G0418;evm.TU.Gh_D04G1555;evm.TU.Gh_A05G1234;evm.TU.Gh_D07G1079;evm.TU.Gh_A05G1224;evm.TU.Gh_D07G1097;…
>molecular function
nucleic acid binding transcription factor activity	9	evm.TU.Gh_D06G0196;evm.TU.Gh_A05G1260;evm.TU.Gh_A13G0423;evm.TU.Gh_D07G1074;evm.TU.Gh_A01G0902;evm.TU.Gh_D09G1631;evm.TU.Gh_D06G0267;evm.TU.Gh_D07G1097;evm.TU.Gh_D07G1078
catalytic activity	108	evm.TU.Gh_A01G0901;evm.TU.Gh_A07G1457;evm.TU.Gh_A05G1221;evm.TU.Gh_A01G0903;evm.TU.Gh_A07G1458;evm.TU.Gh_A05G1228;evm.TU.Gh_D04G1554;evm.TU.Gh_D07G1088;evm.TU.Gh_D07G1081;evm.TU.Gh_D09G1595;evm.TU.Gh_A03G1391;evm.TU.Gh_A07G1460;evm.TU.Gh_A07G1461;evm.TU.Gh_A09G0876;evm.TU.Gh_D09G1621;evm.TU.Gh_A13G0414;evm.TU.Gh_D04G1538;evm.TU.Gh_A09G0887;evm.TU.Gh_A05G1257;evm.TU.Gh_D09G1580;evm.TU.Gh_A13G0859;…
structural molecule activity	7	evm.TU.Gh_A09G0882;evm.TU.Gh_A13G0858;evm.TU.Gh_D04G1521;evm.TU.Gh_A01G0900;evm.TU.Gh_A05G1235;evm.TU.Gh_D09G1581;evm.TU.Gh_D04G1558
transporter activity	11	evm.TU.Gh_A13G0422;evm.TU.Gh_A09G0875;evm.TU.Gh_A05G1234;evm.TU.Gh_D04G1545;evm.TU.Gh_D09G1634;evm.TU.Gh_A05G1250;evm.TU.Gh_A09G0874;evm.TU.Gh_D09G1604;evm.TU.Gh_A07G1457;evm.TU.Gh_D09G1606;evm.TU.Gh_A09G0871
binding	77	evm.TU.Gh_D09G1611;evm.TU.Gh_D09G1614;evm.TU.Gh_D09G1629;evm.TU.Gh_A13G0852;evm.TU.Gh_A07G1197;evm.TU.Gh_A07G1462;evm.TU.Gh_A05G1212;evm.TU.Gh_D09G1627;evm.TU.Gh_D04G1538;evm.TU.Gh_A09G0865;evm.TU.Gh_A09G0887;evm.TU.Gh_A13G0413;evm.TU.Gh_A03G1391;evm.TU.Gh_D09G1631;evm.TU.Gh_A05G1228;evm.TU.Gh_D07G1088;evm.TU.Gh_A07G1457;evm.TU.Gh_D07G1075;evm.TU.Gh_D07G1078;evm.TU.Gh_D07G1072;evm.TU.Gh_A05G1232;…
electron carrier activity	4	evm.TU.Gh_D09G1570;evm.TU.Gh_A09G0881;evm.TU.Gh_A05G1254;evm.TU.Gh_A05G1233
antioxidant activity	2	evm.TU.Gh_D09G1611;evm.TU.Gh_D09G1595
enzyme regulator activity	1	evm.TU.Gh_D04G1530
molecular transducer activity	2	evm.TU.Gh_D09G1609;evm.TU.Gh_A07G1197
>biological process
reproduction	2	evm.TU.Gh_D09G1633;evm.TU.Gh_A05G1228
immune system process	2	evm.TU.Gh_D04G1545;evm.TU.Gh_A13G0422
metabolic process	133	evm.TU.Gh_A13G0858;evm.TU.Gh_A05G1213;evm.TU.Gh_A13G0393;evm.TU.Gh_D04G1523;evm.TU.Gh_A07G1190;evm.TU.Gh_A13G0420;evm.TU.Gh_A05G1214;evm.TU.Gh_D06G0268;evm.TU.Gh_A05G1258;evm.TU.Gh_D06G0185;evm.TU.Gh_A13G0421;evm.TU.Gh_A05G1220;evm.TU.Gh_A13G0412;evm.TU.Gh_D04G1545;evm.TU.Gh_D09G1619;evm.TU.Gh_D04G1557;evm.TU.Gh_A13G0851;evm.TU.Gh_D07G1096;evm.TU.Gh_D09G1571;evm.TU.Gh_A13G0399;evm.TU.Gh_A13G0418;…
cellular process	108	evm.TU.Gh_D09G1596;evm.TU.Gh_D04G1558;evm.TU.Gh_D09G1633;evm.TU.Gh_D06G0187;evm.TU.Gh_D09G1618;evm.TU.Gh_D09G1598;evm.TU.Gh_A01G0900;evm.TU.Gh_D04G1551;evm.TU.Gh_D06G0214;evm.TU.Gh_D07G1073;evm.TU.Gh_D09G1582;evm.TU.Gh_D09G1609;evm.TU.Gh_A13G0418;evm.TU.Gh_D09G1587;evm.TU.Gh_A05G1234;evm.TU.Gh_A05G1224;evm.TU.Gh_D07G1097;evm.TU.Gh_D06G0199;evm.TU.Gh_D09G1604;evm.TU.Gh_D06G0261;evm.TU.Gh_A09G0874;…
reproductive process	10	evm.TU.Gh_A05G1228;evm.TU.Gh_A07G1459;evm.TU.Gh_D09G1630;evm.TU.Gh_D07G1075;evm.TU.Gh_D09G1570;evm.TU.Gh_D06G0205;evm.TU.Gh_A05G1243;evm.TU.Gh_D06G0187;evm.TU.Gh_D06G0195;evm.TU.Gh_A05G1222
signaling	14	evm.TU.Gh_D09G1585;evm.TU.Gh_D06G0187;evm.TU.Gh_D07G1078;evm.TU.Gh_D04G1545;evm.TU.Gh_A13G0417;evm.TU.Gh_D04G1551;evm.TU.Gh_A07G1197;evm.TU.Gh_A01G0906;evm.TU.Gh_D09G1595;evm.TU.Gh_A13G0422;evm.TU.Gh_A05G1225;evm.TU.Gh_D09G1609;evm.TU.Gh_A07G1192;evm.TU.Gh_A05G1234
multicellular organismal process	14	evm.TU.Gh_D06G0187;evm.TU.Gh_D07G1075;evm.TU.Gh_D09G1630;evm.TU.Gh_A07G1459;evm.TU.Gh_D06G0205;evm.TU.Gh_D06G0261;evm.TU.Gh_D04G1527;evm.TU.Gh_A05G1228;evm.TU.Gh_D04G1526;evm.TU.Gh_D09G1631;evm.TU.Gh_A05G1249;evm.TU.Gh_D07G1096;evm.TU.Gh_D06G0195;evm.TU.Gh_D04G1528
developmental process	23	evm.TU.Gh_D04G1528;evm.TU.Gh_A05G1257;evm.TU.Gh_D06G0195;evm.TU.Gh_D04G1523;evm.TU.Gh_D07G1096;evm.TU.Gh_A05G1228;evm.TU.Gh_D09G1631;evm.TU.Gh_D06G0268;evm.TU.Gh_D04G1527;evm.TU.Gh_D06G0261;evm.TU.Gh_D07G1097;evm.TU.Gh_D07G1075;evm.TU.Gh_D09G1630;evm.TU.Gh_D09G1624;evm.TU.Gh_A05G1249;evm.TU.Gh_A05G1222;evm.TU.Gh_D04G1526;evm.TU.Gh_A05G1243;evm.TU.Gh_D06G0187;evm.TU.Gh_D06G0205;evm.TU.Gh_D09G1619;…
growth	4	evm.TU.Gh_D09G1619;evm.TU.Gh_D04G1523;evm.TU.Gh_D09G1618;evm.TU.Gh_D04G1521
single-organism process	93	evm.TU.Gh_D04G1545;evm.TU.Gh_D09G1619;evm.TU.Gh_A05G1244;evm.TU.Gh_D04G1526;evm.TU.Gh_A13G0417;evm.TU.Gh_A13G0423;evm.TU.Gh_A05G1249;evm.TU.Gh_A13G0412;evm.TU.Gh_A07G1185;evm.TU.Gh_A13G0398;evm.TU.Gh_D09G1630;evm.TU.Gh_A13G0408;evm.TU.Gh_D06G0268;evm.TU.Gh_A09G0866;evm.TU.Gh_A13G0393;evm.TU.Gh_A07G1190;evm.TU.Gh_D04G1523;evm.TU.Gh_A05G1214;evm.TU.Gh_A13G0392;evm.TU.Gh_A05G1213;evm.TU.Gh_D06G0187;…
biological phase	1	evm.TU.Gh_A05G1228
response to stimulus	43	evm.TU.Gh_D09G1619;evm.TU.Gh_D04G1545;evm.TU.Gh_D04G1532;evm.TU.Gh_A13G0417;evm.TU.Gh_D07G1085;evm.TU.Gh_D06G0191;evm.TU.Gh_A05G1247;evm.TU.Gh_A07G1185;evm.TU.Gh_A05G1237;evm.TU.Gh_D09G1630;evm.TU.Gh_D09G1585;evm.TU.Gh_A09G0884;evm.TU.Gh_A07G1188;evm.TU.Gh_A07G1193;evm.TU.Gh_A13G0392;evm.TU.Gh_A01G0906;evm.TU.Gh_D04G1536;evm.TU.Gh_D09G1633;evm.TU.Gh_D09G1596;evm.TU.Gh_D04G1520;evm.TU.Gh_D09G1618;…
localization	32	evm.TU.Gh_D09G1606;evm.TU.Gh_A07G1466;evm.TU.Gh_D04G1545;evm.TU.Gh_D09G1570;evm.TU.Gh_D09G1619;evm.TU.Gh_A13G0398;evm.TU.Gh_D06G0191;evm.TU.Gh_A05G1249;evm.TU.Gh_A09G0866;evm.TU.Gh_A13G0392;evm.TU.Gh_D09G1583;evm.TU.Gh_D09G1589;evm.TU.Gh_D06G0193;evm.TU.Gh_A09G0871;evm.TU.Gh_D09G1593;evm.TU.Gh_D09G1634;evm.TU.Gh_D09G1618;evm.TU.Gh_A05G1234;evm.TU.Gh_D09G1582;evm.TU.Gh_D04G1549;evm.TU.Gh_A05G1228;…
multi-organism process	2	evm.TU.Gh_A13G0418;evm.TU.Gh_D09G1630
biological regulation	48	evm.TU.Gh_A05G1233;evm.TU.Gh_A05G1256;evm.TU.Gh_A09G0890;evm.TU.Gh_A01G0906;evm.TU.Gh_D07G1074;evm.TU.Gh_D09G1630;evm.TU.Gh_D09G1585;evm.TU.Gh_D04G1544;evm.TU.Gh_D09G1624;evm.TU.Gh_D06G0196;evm.TU.Gh_A05G1260;evm.TU.Gh_A13G0423;evm.TU.Gh_D04G1532;evm.TU.Gh_A13G0417;evm.TU.Gh_D06G0267;evm.TU.Gh_D09G1606;evm.TU.Gh_D09G1570;evm.TU.Gh_D06G0205;evm.TU.Gh_D04G1545;evm.TU.Gh_A07G1192;evm.TU.Gh_D07G1090;…
cellular component organization or biogenesis	20	evm.TU.Gh_A05G1256;evm.TU.Gh_D07G1090;evm.TU.Gh_A05G1257;evm.TU.Gh_A07G1195;evm.TU.Gh_A09G0890;evm.TU.Gh_D07G1088;evm.TU.Gh_D09G1626;evm.TU.Gh_D04G1549;evm.TU.Gh_A07G1457;evm.TU.Gh_D07G1097;evm.TU.Gh_A05G1224;evm.TU.Gh_D06G0196;evm.TU.Gh_A05G1240;evm.TU.Gh_A01G0900;evm.TU.Gh_A09G0889;evm.TU.Gh_D04G1558;evm.TU.Gh_D09G1633;evm.TU.Gh_D06G0205;evm.TU.Gh_D09G1619;evm.TU.Gh_D09G1596
