# Supplementary material for: Construction of a high-density genetic map by specific locus amplified fragment sequencing (SLAF-seq) and its application to Quantitative Trait Loci (QTL) analysis for boll weight in upland cotton (Gossypium hirsutum.)
Source: BMC Plant Biol. 2016 Apr 11;16:79. doi: 10.1186/s12870-016-0741-4 (PMC4827241; doi:10.1186/s12870-016-0741-4)
Supplement: Additional file 10: Table S8. — The KEGG annotation result of all the candidate genes of the stable QTLs of cotton boll weight. (XLSX 15 kb) [file 12870_2016_741_MOESM10_ESM.xlsx]

## Sheet: Sheet1
Gene_ID	KO_ID	e_value	Database_Genes	Anno
Gh_A01G0900	K07375	0	vvi:100259087	hypothetical protein LOC100259087
Gh_A01G0904	K06966	1e-138	vvi:100257475	hypothetical protein LOC100257475
Gh_A01G0906	K14488	5e-61	vvi:100247221	hypothetical protein LOC100247221
Gh_A05G1213	K01092	1e-168	vvi:100249170	hypothetical protein LOC100249170
Gh_A05G1214	K01092	0	pop:POPTR_586756	inositol monophosphatase family protein
Gh_A05G1217	K07393	0	vvi:100268002	hypothetical protein LOC100268002
Gh_A05G1221	K02726	1e-163	rcu:RCOM_1574800	proteasome subunit alpha type, putative (EC:3.4.25.1)
Gh_A05G1234	K08150	0	vvi:100246301	hypothetical protein LOC100246301
Gh_A05G1235	K02874	3e-95	rcu:RCOM_0605290	50S ribosomal protein L14, putative
Gh_A05G1239	K11517	0	rcu:RCOM_0631490	(S)-2-hydroxy-acid oxidase, putative (EC:1.1.3.15)
Gh_A05G1243	K00162	0	rcu:RCOM_0632150	pyruvate dehydrogenase, putative (EC:1.2.4.1)
Gh_A05G1244	K09840	0	rcu:RCOM_0632160	9-cis-epoxycarotenoid dioxygenase, putative
Gh_A05G1247	K04507	1e-114	rcu:RCOM_0632630	Calcyclin-binding protein, putative
Gh_A05G1249	K01230	0	pop:POPTR_831216	hypothetical protein
Gh_A05G1251	K04798	6e-65	pop:POPTR_714512	hypothetical protein
Gh_A05G1254	K09832	0	pop:POPTR_800680	hypothetical protein
Gh_A05G1256	K02541	0	rcu:RCOM_0633290	DNA replication licensing factor MCM3, putative
Gh_A05G1257	K09458	0	rcu:RCOM_0633300	50 kDa ketoavyl-ACP synthase (EC:2.3.1.41)
Gh_A05G1258	K09647	8e-64	pop:POPTR_819903	hypothetical protein
Gh_A07G1193	K00789	0	rcu:RCOM_1343960	s-adenosylmethionine synthetase, putative (EC:2.5.1.6)
Gh_A07G1457	K02138	4e-50	rcu:RCOM_0713220	ATP synthase D chain, mitochondrial, putative (EC:3.6.3.14)
Gh_A07G1458	K01728	0	vvi:100251082	hypothetical protein LOC100251082
Gh_A07G1459	K05841	0	vvi:100240956	hypothetical protein LOC100240956
Gh_A07G1461	K07513	0	rcu:RCOM_1721350	3-ketoacyl-CoA thiolase B, putative (EC:2.3.1.16)
Gh_A07G1462	K12624	7e-57	vvi:100264807	hypothetical protein LOC100264807
Gh_A07G1465	K01918	1e-174	rcu:RCOM_1721250	pantoate-beta-alanine ligase, putative (EC:6.3.2.1)
Gh_A07G1466	K08515	1e-148	rcu:RCOM_1721240	Vesicle-associated membrane protein, putative
Gh_A07G1468	K14538	0	rcu:RCOM_1721220	GTP-binding protein-plant, putative
Gh_A09G0869	K13412	6e-07	ath:AT5G12480	CPK7
Gh_A09G0871	K11824	0	rcu:RCOM_1186100	AP-2 complex subunit alpha, putative
Gh_A09G0876	K13680	0	pop:POPTR_556940	hypothetical protein
Gh_A09G0877	K12836	1e-175	vvi:100247727	hypothetical protein LOC100247727
Gh_A09G0881	K02691	9e-38	vvi:7498557	psaC
Gh_A09G0887	K00791	0	rcu:RCOM_0793270	tRNA delta(2)-isopentenylpyrophosphate transferase, putative (EC:2.5.1.8)
Gh_A09G0890	K06067	0	vvi:100240976	hypothetical protein LOC100240976
Gh_A13G0392	K14487	0	rcu:RCOM_0174110	Indole-3-acetic acid-amido synthetase GH3.3, putative
Gh_A13G0404	K10293	1e-112	pop:POPTR_593809	hypothetical protein
Gh_A13G0408	K03527	0	vvi:100267479	hypothetical protein LOC100267479
Gh_A13G0409	K13513	0	pop:POPTR_821204	acyltransferase
Gh_A13G0412	K12670	0	vvi:100250299	hypothetical protein LOC100250299
Gh_A13G0414	K11778	1e-113	pop:POPTR_712930	hypothetical protein
Gh_A13G0421	K02331	0	vvi:100268096	hypothetical protein LOC100268096
Gh_A13G0423	K09264	2e-87	rcu:RCOM_0818130	mads box protein, putative (EC:1.3.1.74)
Gh_A13G0851	K10046	0	rcu:RCOM_0484660	dtdp-glucose 4-6-dehydratase, putative (EC:5.1.3.18)
Gh_A13G0858	K02974	8e-87	vvi:100243420	hypothetical protein LOC100243420
Gh_D04G1521	K02991	1e-169	rcu:RCOM_1037060	40S ribosomal protein S6, putative
Gh_D04G1522	K06630	1e-155	vvi:100267829	hypothetical protein LOC100267829
Gh_D04G1523	K14652	0	vvi:100248717	hypothetical protein LOC100248717
Gh_D04G1549	K01358	1e-154	vvi:100243445	hypothetical protein LOC100243445
Gh_D04G1551	K00888	0	pop:POPTR_556445	hypothetical protein
Gh_D04G1554	K12670	0	vvi:100250299	hypothetical protein LOC100250299
Gh_D04G1555	K14018	0	pop:POPTR_722113	hypothetical protein
Gh_D06G0187	K14495	4e-72	pop:POPTR_740519	hypothetical protein
Gh_D06G0195	K06883	0	rcu:RCOM_1587330	XPA-binding protein, putative
Gh_D06G0207	K12821	0	pop:POPTR_572009	hypothetical protein
Gh_D06G0213	K14411	1e-110	rcu:RCOM_1586330	DAZ-associated protein, putative
Gh_D06G0214	K03246	7e-68	vvi:100250769	hypothetical protein LOC100250769
Gh_D06G0265	K10395	0	rcu:RCOM_1039560	Chromosome-associated kinesin KIF4A, putative
Gh_D07G1078	K14431	0	pop:POPTR_1085955	hypothetical protein
Gh_D07G1082	K02258	1e-122	pop:POPTR_179596	hypothetical protein
Gh_D07G1088	K12655	6e-72	vvi:100246727	hypothetical protein LOC100246727
Gh_D07G1090	K14332	5e-80	pop:POPTR_741765	photosystem I reaction center protein PsaO
Gh_D07G1092	K13035	0	vvi:100250098	similar to Bifunctional nitrilase/nitrile hydratase NIT4B
Gh_D07G1099	K13206	1e-128	vvi:100241506	hypothetical protein LOC100241506
Gh_D07G1105	K08857	0	rcu:RCOM_1282950	ATP binding protein, putative (EC:2.7.11.1)
Gh_D09G1571	K01490	0	vvi:100252323	hypothetical protein LOC100252323
Gh_D09G1575	K01568	0	pop:POPTR_835585	pyruvate decarboxylase (EC:4.1.1.1)
Gh_D09G1580	K08059	1e-100	pop:POPTR_735919	hypothetical protein
Gh_D09G1581	K02987	0	pop:POPTR_837007	40S ribosomal protein S4 (RPS4A)
Gh_D09G1582	K00522	1e-121	pop:POPTR_822369	hypothetical protein
Gh_D09G1585	K14496	1e-119	pop:POPTR_907261	hypothetical protein
Gh_D09G1595	K00432	5e-84	rcu:RCOM_0574830	glutathione peroxidase, putative (EC:1.11.1.12)
Gh_D09G1596	K01870	3e-41	vvi:100250847	hypothetical protein LOC100250847
Gh_D09G1597	K01870	2e-59	vvi:100250847	hypothetical protein LOC100250847
Gh_D09G1598	K13155	1e-153	vvi:100261074	hypothetical protein LOC100261074
Gh_D09G1601	K01184	0	rcu:RCOM_1267820	Polygalacturonase precursor, putative (EC:3.2.1.67)
Gh_D09G1609	K14492	1e-84	rcu:RCOM_1512800	two-component sensor protein histidine protein kinase, putative
Gh_D09G1611	K00430	1e-158	vvi:100267361	hypothetical protein LOC100267361
Gh_D09G1617	K10576	1e-113	pop:POPTR_814402	hypothetical protein
Gh_D09G1626	K04728	0	rcu:RCOM_1510550	ataxia telangiectasia mutated, putative (EC:2.7.11.1)
Gh_D09G1627	K00099	0	vvi:100248516	hypothetical protein LOC100248516
