# Supplementary material for: Construction of a high-density genetic map by specific locus amplified fragment sequencing (SLAF-seq) and its application to Quantitative Trait Loci (QTL) analysis for boll weight in upland cotton (Gossypium hirsutum.)
Source: BMC Plant Biol. 2016 Apr 11;16:79. doi: 10.1186/s12870-016-0741-4 (PMC4827241; doi:10.1186/s12870-016-0741-4)
Supplement: Additional file 11: Table S9. — The number of the candidate genes and the genes ID in each pathway in the KEGG annotation (XLSX 13 kb) [file 12870_2016_741_MOESM11_ESM.xlsx]

## Sheet: Sheet1
#pathway	pathway_id	Gene_number	Gene_id	KOs
Glycolysis / Gluconeogenesis	ko00010	2	evm.TU.Gh_A05G1243;evm.TU.Gh_D09G1575;	K00162+K01568
Citrate cycle (TCA cycle)	ko00020	1	evm.TU.Gh_A05G1243;	K00162
Pentose and glucuronate interconversions	ko00040	2	evm.TU.Gh_A07G1458;evm.TU.Gh_D09G1601;	K01728+K01184
Ascorbate and aldarate metabolism	ko00053	1	evm.TU.Gh_A13G0851;	K10046
Fatty acid biosynthesis	ko00061	1	evm.TU.Gh_A05G1257;	K09458
Fatty acid metabolism	ko00071	1	evm.TU.Gh_A07G1461;	K07513
Steroid biosynthesis	ko00100	1	evm.TU.Gh_A05G1254;	K09832
Oxidative phosphorylation	ko00190	2	evm.TU.Gh_A07G1457;evm.TU.Gh_D07G1082;	K02138+K02258
Photosynthesis	ko00195	2	evm.TU.Gh_A09G0881;evm.TU.Gh_D07G1090;	K02691+K14332
Purine metabolism	ko00230	1	evm.TU.Gh_D09G1571;	K01490
Cysteine and methionine metabolism	ko00270	2	evm.TU.Gh_A07G1193;evm.TU.Gh_A13G0863;	K00789+K01738
Valine, leucine and isoleucine degradation	ko00280	1	evm.TU.Gh_A07G1461;	K07513
Valine, leucine and isoleucine biosynthesis	ko00290	3	evm.TU.Gh_A05G1243;evm.TU.Gh_D09G1596;evm.TU.Gh_D09G1597;	K00162+K01870+K01870
Phenylalanine metabolism	ko00360	1	evm.TU.Gh_D09G1611;	K00430
beta-Alanine metabolism	ko00410	1	evm.TU.Gh_A07G1465;	K01918
Cyanoamino acid metabolism	ko00460	1	evm.TU.Gh_D07G1092;	K13035
Glutathione metabolism	ko00480	1	evm.TU.Gh_D09G1595;	K00432
Starch and sucrose metabolism	ko00500	1	evm.TU.Gh_D09G1601;	K01184
N-Glycan biosynthesis	ko00510	3	evm.TU.Gh_A05G1249;evm.TU.Gh_A13G0412;evm.TU.Gh_D04G1554;	K01230+K12670+K12670
Amino sugar and nucleotide sugar metabolism	ko00520	1	evm.TU.Gh_A13G0851;	K10046
Glycerolipid metabolism	ko00561	1	evm.TU.Gh_A13G0409;	K13513
Inositol phosphate metabolism	ko00562	3	evm.TU.Gh_A05G1213;evm.TU.Gh_A05G1214;evm.TU.Gh_D04G1551;	K01092+K01092+K00888
Glycerophospholipid metabolism	ko00564	1	evm.TU.Gh_A13G0409;	K13513
Arachidonic acid metabolism	ko00590	1	evm.TU.Gh_D09G1595;	K00432
Pyruvate metabolism	ko00620	1	evm.TU.Gh_A05G1243;	K00162
Glyoxylate and dicarboxylate metabolism	ko00630	1	evm.TU.Gh_A05G1239;	K11517
Butanoate metabolism	ko00650	1	evm.TU.Gh_A05G1243;	K00162
Riboflavin metabolism	ko00740	1	evm.TU.Gh_D04G1523;	K14652
Pantothenate and CoA biosynthesis	ko00770	1	evm.TU.Gh_A07G1465;	K01918
Porphyrin and chlorophyll metabolism	ko00860	1	evm.TU.Gh_D09G1582;	K00522
Terpenoid backbone biosynthesis	ko00900	3	evm.TU.Gh_A13G0408;evm.TU.Gh_A13G0414;evm.TU.Gh_D09G1627;	K03527+K11778+K00099
Carotenoid biosynthesis	ko00906	1	evm.TU.Gh_A05G1244;	K09840
Zeatin biosynthesis	ko00908	1	evm.TU.Gh_A09G0887;	K00791
Sulfur metabolism	ko00920	1	evm.TU.Gh_A13G0863;	K01738
Phenylpropanoid biosynthesis	ko00940	1	evm.TU.Gh_D09G1611;	K00430
Aminoacyl-tRNA biosynthesis	ko00970	2	evm.TU.Gh_D09G1596;evm.TU.Gh_D09G1597;	K01870+K01870
Biosynthesis of unsaturated fatty acids	ko01040	1	evm.TU.Gh_A07G1461;	K07513
Ribosome biogenesis in eukaryotes	ko03008	1	evm.TU.Gh_A07G1468;	K14538
Ribosome	ko03010	4	evm.TU.Gh_A05G1235;evm.TU.Gh_A13G0858;evm.TU.Gh_D04G1521;evm.TU.Gh_D09G1581;	K02874+K02974+K02991+K02987
RNA transport	ko03013	1	evm.TU.Gh_D06G0214;	K03246
mRNA surveillance pathway	ko03015	1	evm.TU.Gh_D06G0213;	K14411
RNA degradation	ko03018	2	evm.TU.Gh_A07G1462;evm.TU.Gh_A13G0871;	K12624+K12580
DNA replication	ko03030	1	evm.TU.Gh_A05G1256;	K02541
Spliceosome	ko03040	3	evm.TU.Gh_A07G1462;evm.TU.Gh_A09G0877;evm.TU.Gh_D06G0207;	K12624+K12836+K12821
Proteasome	ko03050	1	evm.TU.Gh_A05G1221;	K02726
Protein export	ko03060	1	evm.TU.Gh_A05G1258;	K09647
Phosphatidylinositol signaling system	ko04070	3	evm.TU.Gh_A05G1213;evm.TU.Gh_A05G1214;evm.TU.Gh_D04G1551;	K01092+K01092+K00888
Plant hormone signal transduction	ko04075	6	evm.TU.Gh_A01G0906;evm.TU.Gh_A13G0392;evm.TU.Gh_D06G0187;evm.TU.Gh_D07G1078;evm.TU.Gh_D09G1585;evm.TU.Gh_D09G1609;	K14488+K14487+K14495+K14431+K14496+K14492
Ubiquitin mediated proteolysis	ko04120	1	evm.TU.Gh_D09G1617;	K10576
SNARE interactions in vesicular transport	ko04130	1	evm.TU.Gh_A07G1466;	K08515
Protein processing in endoplasmic reticulum	ko04141	4	evm.TU.Gh_A05G1249;evm.TU.Gh_A13G0412;evm.TU.Gh_D04G1554;evm.TU.Gh_D04G1555;	K01230+K12670+K12670+K14018
Endocytosis	ko04144	1	evm.TU.Gh_A09G0871;	K11824
Phagosome	ko04145	1	evm.TU.Gh_A01G0900;	K07375
Peroxisome	ko04146	2	evm.TU.Gh_A05G1239;evm.TU.Gh_A07G1461;	K11517+K07513
Plant-pathogen interaction	ko04626	1	evm.TU.Gh_A09G0869;	K13412
