# Supplementary material for: Construction of a high-density genetic map by specific locus amplified fragment sequencing (SLAF-seq) and its application to Quantitative Trait Loci (QTL) analysis for boll weight in upland cotton (Gossypium hirsutum.)
Source: BMC Plant Biol. 2016 Apr 11;16:79. doi: 10.1186/s12870-016-0741-4 (PMC4827241; doi:10.1186/s12870-016-0741-4)
Supplement: Additional file 12: Table S10. — The KOG annotation result all the candidate genes of the stable QTLs of cotton boll weight. (XLSX 15 kb) [file 12870_2016_741_MOESM12_ESM.xlsx]

## Sheet: Sheet1
#GeneID	KOG_class	KOG_class_annotation
Gh_A05G1228	[A]	RNA processing and modification
Gh_A07G1462	[A]	RNA processing and modification
Gh_A09G0877	[A]	RNA processing and modification
Gh_D04G1536	[A]	RNA processing and modification
Gh_D06G0207	[A]	RNA processing and modification
Gh_D07G1094	[A]	RNA processing and modification
Gh_D09G1598	[A]	RNA processing and modification
Gh_A09G0890	[B]	Chromatin structure and dynamics
Gh_A09G0872	[BK]	Chromatin structure and dynamics and Transcription
Gh_A05G1239	[C]	Energy production and conversion
Gh_A05G1243	[C]	Energy production and conversion
Gh_A07G1457	[C]	Energy production and conversion
Gh_D09G1583	[C]	Energy production and conversion
Gh_A13G0396	[D]	Cell cycle control, cell division, chromosome partitioning
Gh_D06G0190	[D]	Cell cycle control, cell division, chromosome partitioning
Gh_A09G0874	[E]	Amino acid transport and metabolism
Gh_A09G0875	[E]	Amino acid transport and metabolism
Gh_A09G0884	[E]	Amino acid transport and metabolism
Gh_A13G0406	[E]	Amino acid transport and metabolism
Gh_D04G1557	[E]	Amino acid transport and metabolism
Gh_D07G1092	[E]	Amino acid transport and metabolism
Gh_D09G1622	[E]	Amino acid transport and metabolism
Gh_D09G1575	[EH]	Amino acid transport and metabolism and Coenzyme transport and metabolism
Gh_D04G1542	[F]	Nucleotide transport and metabolism
Gh_D09G1571	[F]	Nucleotide transport and metabolism
Gh_A05G1213	[G]	Carbohydrate transport and metabolism
Gh_A05G1214	[G]	Carbohydrate transport and metabolism
Gh_A05G1220	[G]	Carbohydrate transport and metabolism
Gh_A05G1249	[G]	Carbohydrate transport and metabolism
Gh_A07G1185	[G]	Carbohydrate transport and metabolism
Gh_A13G0417	[G]	Carbohydrate transport and metabolism
Gh_D07G1073	[G]	Carbohydrate transport and metabolism
Gh_D09G1614	[G]	Carbohydrate transport and metabolism
Gh_A13G0851	[G]	Carbohydrate transport and metabolism
Gh_A07G1459	[GC]	Carbohydrate transport and metabolism and Energy production and conversion
Gh_D09G1591	[GT]	Carbohydrate transport and metabolism and Signal transduction mechanisms
Gh_A07G1193	[H]	Coenzyme transport and metabolism
Gh_A07G1465	[H]	Coenzyme transport and metabolism
Gh_D04G1523	[H]	Coenzyme transport and metabolism
Gh_A05G1222	[I]	Lipid transport and metabolism
Gh_A07G1461	[I]	Lipid transport and metabolism
Gh_A09G0880	[I]	Lipid transport and metabolism
Gh_A13G0409	[I]	Lipid transport and metabolism
Gh_D04G1555	[I]	Lipid transport and metabolism
Gh_D09G1593	[I]	Lipid transport and metabolism
Gh_D09G1634	[I]	Lipid transport and metabolism
Gh_A05G1257	[IQ]	Lipid transport and metabolism and Secondary metabolites biosynthesis, transport and catabolism
Gh_A05G1235	[J]	Translation, ribosomal structure and biogenesis
Gh_A07G1187	[J]	Translation, ribosomal structure and biogenesis
Gh_A09G0882	[J]	Translation, ribosomal structure and biogenesis
Gh_A09G0887	[J]	Translation, ribosomal structure and biogenesis
Gh_A13G0418	[J]	Translation, ribosomal structure and biogenesis
Gh_A13G0858	[J]	Translation, ribosomal structure and biogenesis
Gh_D04G1521	[J]	Translation, ribosomal structure and biogenesis
Gh_D09G1581	[J]	Translation, ribosomal structure and biogenesis
Gh_D09G1596	[J]	Translation, ribosomal structure and biogenesis
Gh_D09G1597	[J]	Translation, ribosomal structure and biogenesis
Gh_D09G1629	[J]	Translation, ribosomal structure and biogenesis
Gh_D06G0214	[JT]	Translation, ribosomal structure and biogenesis and Signal transduction mechanisms
Gh_A13G0420	[K]	Transcription
Gh_A13G0421	[K]	Transcription
Gh_A13G0423	[K]	Transcription
Gh_D06G0267	[K]	Transcription
Gh_D07G1097	[K]	Transcription
Gh_D09G1608	[K]	Transcription
Gh_D09G1609	[K]	Transcription
Gh_D09G1610	[K]	Transcription
Gh_D09G1612	[K]	Transcription
Gh_D04G1556	[KR]	Transcription and General function prediction only
Gh_A05G1256	[L]	Replication, recombination and repair
Gh_A05G1210	[O]	Posttranslational modification, protein turnover, chaperones
Gh_A05G1212	[O]	Posttranslational modification, protein turnover, chaperones
Gh_A05G1217	[O]	Posttranslational modification, protein turnover, chaperones
Gh_A05G1221	[O]	Posttranslational modification, protein turnover, chaperones
Gh_A05G1233	[O]	Posttranslational modification, protein turnover, chaperones
Gh_A05G1251	[O]	Posttranslational modification, protein turnover, chaperones
Gh_A05G1258	[O]	Posttranslational modification, protein turnover, chaperones
Gh_A13G0412	[O]	Posttranslational modification, protein turnover, chaperones
Gh_D04G1522	[O]	Posttranslational modification, protein turnover, chaperones
Gh_D04G1524	[O]	Posttranslational modification, protein turnover, chaperones
Gh_D04G1529	[O]	Posttranslational modification, protein turnover, chaperones
Gh_D04G1530	[O]	Posttranslational modification, protein turnover, chaperones
Gh_D04G1531	[O]	Posttranslational modification, protein turnover, chaperones
Gh_D04G1549	[O]	Posttranslational modification, protein turnover, chaperones
Gh_D04G1554	[O]	Posttranslational modification, protein turnover, chaperones
Gh_D06G0268	[O]	Posttranslational modification, protein turnover, chaperones
Gh_D07G1082	[O]	Posttranslational modification, protein turnover, chaperones
Gh_D09G1570	[O]	Posttranslational modification, protein turnover, chaperones
Gh_D09G1574	[O]	Posttranslational modification, protein turnover, chaperones
Gh_D09G1580	[O]	Posttranslational modification, protein turnover, chaperones
Gh_D09G1595	[O]	Posttranslational modification, protein turnover, chaperones
Gh_D09G1617	[O]	Posttranslational modification, protein turnover, chaperones
Gh_D09G1619	[O]	Posttranslational modification, protein turnover, chaperones
Gh_A05G1232	[OU]	Posttranslational modification, protein turnover, chaperones and Intracellular trafficking, secretion, and vesicular transport
Gh_A13G0398	[P]	Inorganic ion transport and metabolism
Gh_A13G0857	[P]	Inorganic ion transport and metabolism
Gh_D09G1582	[P]	Inorganic ion transport and metabolism
Gh_A05G1250	[PT]	Inorganic ion transport and metabolism and Signal transduction mechanisms
Gh_D09G1606	[PT]	Inorganic ion transport and metabolism and Signal transduction mechanisms
Gh_A05G1244	[Q]	Secondary metabolites biosynthesis, transport and catabolism
Gh_A07G1194	[Q]	Secondary metabolites biosynthesis, transport and catabolism
Gh_D09G1632	[Q]	Secondary metabolites biosynthesis, transport and catabolism
Gh_A05G1254	[QI]	Secondary metabolites biosynthesis, transport and catabolism and Lipid transport and metabolism
Gh_A03G1391	[R]	General function prediction only
Gh_A05G1218	[R]	General function prediction only
Gh_A05G1223	[R]	General function prediction only
Gh_A05G1227	[R]	General function prediction only
Gh_A05G1234	[R]	General function prediction only
Gh_A07G1190	[R]	General function prediction only
Gh_A07G1468	[R]	General function prediction only
Gh_A09G0879	[R]	General function prediction only
Gh_D04G1552	[R]	General function prediction only
Gh_D06G0195	[R]	General function prediction only
Gh_D06G0197	[R]	General function prediction only
Gh_D06G0213	[R]	General function prediction only
Gh_D07G1072	[R]	General function prediction only
Gh_D07G1074	[R]	General function prediction only
Gh_D07G1075	[R]	General function prediction only
Gh_D07G1080	[R]	General function prediction only
Gh_D07G1105	[R]	General function prediction only
Gh_D07G1108	[R]	General function prediction only
Gh_D09G1573	[R]	General function prediction only
Gh_D09G1576	[R]	General function prediction only
Gh_D09G1592	[R]	General function prediction only
Gh_D09G1604	[R]	General function prediction only
Gh_D09G1618	[R]	General function prediction only
Gh_A07G1191	[S]	Function unknown
Gh_A13G0401	[S]	Function unknown
Gh_A13G0413	[S]	Function unknown
Gh_A13G0855	[S]	Function unknown
Gh_A13G0856	[S]	Function unknown
Gh_D06G0192	[S]	Function unknown
Gh_D06G0204	[S]	Function unknown
Gh_D07G1096	[S]	Function unknown
Gh_D07G1099	[S]	Function unknown
Gh_D09G1607	[S]	Function unknown
Gh_D09G1623	[S]	Function unknown
Gh_D09G1633	[S]	Function unknown
Gh_A05G1247	[T]	Signal transduction mechanisms
Gh_A07G1188	[T]	Signal transduction mechanisms
Gh_A07G1197	[T]	Signal transduction mechanisms
Gh_A07G1460	[T]	Signal transduction mechanisms
Gh_A09G0869	[T]	Signal transduction mechanisms
Gh_A09G0891	[T]	Signal transduction mechanisms
Gh_D04G1551	[T]	Signal transduction mechanisms
Gh_D07G1083	[T]	Signal transduction mechanisms
Gh_D09G1577	[T]	Signal transduction mechanisms
Gh_D09G1594	[T]	Signal transduction mechanisms
Gh_D09G1626	[TBLD]	Signal transduction mechanisms, Chromatin structure and dynamics, Replication, recombination and repair and Cell cycle control, cell division, chromosome partitioning
Gh_D07G1088	[TO]	Signal transduction mechanisms and Posttranslational modification, protein turnover, chaperones
Gh_D06G0196	[TZ]	Signal transduction mechanisms and Cytoskeleton
Gh_A05G1211	[U]	Intracellular trafficking, secretion, and vesicular transport
Gh_A07G1466	[U]	Intracellular trafficking, secretion, and vesicular transport
Gh_A09G0871	[U]	Intracellular trafficking, secretion, and vesicular transport
Gh_D09G1589	[U]	Intracellular trafficking, secretion, and vesicular transport
Gh_D09G1602	[U]	Intracellular trafficking, secretion, and vesicular transport
Gh_D09G1590	[V]	Defense mechanisms
Gh_D07G1104	[W]	Extracellular structures
Gh_A01G0900	[Z]	Cytoskeleton
Gh_D04G1558	[Z]	Cytoskeleton
Gh_D06G0205	[Z]	Cytoskeleton
Gh_D06G0264	[Z]	Cytoskeleton
Gh_D06G0265	[Z]	Cytoskeleton
