# Supplementary material for: Construction of a high-density genetic map by specific locus amplified fragment sequencing (SLAF-seq) and its application to Quantitative Trait Loci (QTL) analysis for boll weight in upland cotton (Gossypium hirsutum.)
Source: BMC Plant Biol. 2016 Apr 11;16:79. doi: 10.1186/s12870-016-0741-4 (PMC4827241; doi:10.1186/s12870-016-0741-4)
Supplement: Additional file 13: Table S11. — The number of the candidate genes in each function categories of the KOG annotation. (XLSX 11 kb) [file 12870_2016_741_MOESM13_ESM.xlsx]

## Sheet: Sheet1
KOG_class	KOG_number
[A]	7
[B]	3
[C]	5
[D]	3
[E]	8
[G]	2
[G]	11
[H]	4
[I]	9
[J]	12
[K]	11
[L]	2
[M]	1
[N]	0
[O]	25
[P]	5
[Q]	5
[R]	24
[S]	12
[T]	17
[U]	6
[V]	1
[W]	1
[X]	0
[Y]	0
[Z]	6
